# Supplementary material for: Comparative Analysis of the Transcriptome of the Chicken Breast Muscle at Different Developmental Stages
Source: Animals (Basel). 2026 Apr 1;16(7):1071. doi: 10.3390/ani16071071 (PMC13072039; doi:10.3390/ani16071071)
Supplement: Supplementary file 1 [file animals-16-01071-s001.zip]

Archive with 4 entries (4 files):
- Supplementary Table.xlsx
- Figure S1.jpg
- Figure S2.jpeg
- Figure S3.jpeg
