# Supplementary material for: Comparative Analysis of the Transcriptome of the Chicken Breast Muscle at Different Developmental Stages
Source: Animals (Basel). 2026 Apr 1;16(7):1071. doi: 10.3390/ani16071071 (PMC13072039; doi:10.3390/ani16071071)
Supplement: Supplementary file 1 [file animals-16-01071-s001.zip › Supplementary Table.xlsx]

## Sheet: Table S1
Table S1: RT-PCR primer.
Name		Sequences	Length
HNMT	Forward primers: 5'-3'	GCCAAGTCTACTGAGCACCA	133
	Reverse primers: 5'-3'	CCCCTCAAGGACCTGCTC
TM4SF1	Forward primers: 5'-3'	TGTGCCAGGTGTATCGGTTG	175
	Reverse primers: 5'-3'	CTGGAATGAGCACCAAAAGGC
MYOM2	Forward primers: 5'-3'	GTACAAGCAGCCCTTACTTGCC	98
	Reverse primers: 5'-3'	TACTTCGGTGCTTTCCAGCC
Wnt5a	Forward primers: 5'-3'	GCTCCGCTTGGATTACAGCA	274
	Reverse primers: 5'-3'	CTGGCTACATAGTGGCTGGG
NR4A3	Forward primers: 5'-3'	GGGCTTTTCACGACAGCGT	186
	Reverse primers: 5'-3'	CAGCAAAACGGACCCTACAC

## Sheet: Table S2
Table S2: Phenotypic data of body weight (BW), body muscle weight (BMW), and breast muscle percentage (BMP) at five developmental stages.
Stage		n	Mean	Standard Error	Maximum	Minimum
D1	BW	10	27.47	0.89	33.3	23.8
	BMW	10	1.57	0.02	1.7	1.5
	BMP	10	0.12	0.003	0.13	0.1
D35	BW	10	309.02	8.12	359	276.8
	BMW	10	11.19	0.61	14.8	8.6
	BMP	10	0.07	0.003	0.08	0.06
D70	BW	10	823.43	14.31	922.3	782.5
	BMW	10	35.99	2.1	44.1	25.1
	BMP	10	0.09	0.005	0.11	0.06
D105	BW	10	1063.36	22.09	1154.5	963.4
	BMW	10	56.79	2.07	70.8	49.2
	BMP	10	0.1067	0.0023	0.12	0.1
D140	BW	10	1450.9	8.81389	1487	1409
	BMW	10	103.66	3.14615	118.1	93.6
	BMP	10	0.1428	0.00398	0.16	0.13

## Sheet: Table S3
Table S3: Statistical analysis table of phenotypic data.
Stage	Daily Body Weight Gain (g/d)	Daily Breast Muscle Weight Gain (g/d)	Growth Rate (%)
D1-35	8.34	0.29	5.14
D35-70	14.88	0.87	3.14
D70-105	11.24	0.89	1.88
D105-140	12.8	1.64	1.28

## Sheet: Table S4
Table S4: DEGs from inter-stage comparative groups.
Gene	BaseMean	Log2FoldChange	P-value	Comparative Groups
ENSGALG00010000069	770.021	0.944241	1.62023e-05	D1 vs D35
ENSGALG00010000081	92678.2	-4.02339	1.16129e-125	D1 vs D35
ENSGALG00010000085	94.5844	1.05477	8.17627e-06	D1 vs D35
ENSGALG00010000098	145.868	0.658959	0.000111928	D1 vs D35
ENSGALG00010000121	156.637	1.88035	1.62278e-14	D1 vs D35
ENSGALG00010000141	3349.95	0.656638	1.41464e-08	D1 vs D35
ENSGALG00010000148	39.874	0.74551	0.00284119	D1 vs D35
ENSGALG00010000149	215.799	1.13396	4.27206e-15	D1 vs D35
ENSGALG00010000174	1032.26	0.858863	0.000812674	D1 vs D35
ENSGALG00010000247	1511.84	1.45875	3.02013e-09	D1 vs D35
ENSGALG00010000255	840.876	-1.08955	1.71166e-10	D1 vs D35
ENSGALG00010000302	84.6433	1.05143	2.88698e-06	D1 vs D35
ENSGALG00010000303	2236.79	0.706402	5.72923e-06	D1 vs D35
ENSGALG00010000309	177.081	-0.749838	0.00163065	D1 vs D35
ENSGALG00010000326	191.048	-0.795627	0.00025095	D1 vs D35
ENSGALG00010000384	339.592	0.65691	0.00136565	D1 vs D35
ENSGALG00010000388	203.379	-0.8479	8.317e-10	D1 vs D35
ENSGALG00010000465	509.994	-1.05066	1.40202e-07	D1 vs D35
ENSGALG00010000469	1566.21	1.15087	3.16627e-08	D1 vs D35
ENSGALG00010000471	120.617	1.34676	2.19275e-05	D1 vs D35
ENSGALG00010000476	183622	-4.09487	4.43686e-138	D1 vs D35
ENSGALG00010000561	52.0095	1.30667	8.26905e-07	D1 vs D35
ENSGALG00010000575	184.354	0.86748	0.000614452	D1 vs D35
ENSGALG00010000577	197.129	-1.56977	6.38696e-06	D1 vs D35
ENSGALG00010000586	528.41	-2.28067	4.08477e-06	D1 vs D35
ENSGALG00010000610	1043.18	-0.854662	2.83959e-11	D1 vs D35
ENSGALG00010000619	126.881	0.647819	0.0479643	D1 vs D35
ENSGALG00010000651	890.46	2.78521	5.3375e-08	D1 vs D35
ENSGALG00010000654	418.438	1.68432	1.07746e-29	D1 vs D35
ENSGALG00010000704	239.171	1.58162	2.39489e-33	D1 vs D35
ENSGALG00010000797	144.037	-2.97779	9.60389e-24	D1 vs D35
ENSGALG00010000812	1288.75	-0.585799	1.56881e-06	D1 vs D35
ENSGALG00010000853	608.783	0.956878	2.26764e-07	D1 vs D35
ENSGALG00010001162	83.8558	-0.98685	0.00174164	D1 vs D35
ENSGALG00010001165	585.376	-1.28405	4.41887e-12	D1 vs D35
ENSGALG00010001244	32.9729	1.07969	0.00168069	D1 vs D35
ENSGALG00010001291	774.501	-0.830359	7.42499e-06	D1 vs D35
ENSGALG00010001330	589.357	1.12325	7.38546e-12	D1 vs D35
ENSGALG00010001365	530.114	1.50032	9.29585e-13	D1 vs D35
ENSGALG00010001492	46.7711	-1.58838	3.12692e-12	D1 vs D35
ENSGALG00010001554	109.486	0.760691	0.0208344	D1 vs D35
ENSGALG00010001588	50.5567	0.91192	8.5488e-06	D1 vs D35
ENSGALG00010001729	425.022	-0.698458	0.00465928	D1 vs D35
ENSGALG00010001756	235.329	0.59884	0.0312311	D1 vs D35
ENSGALG00010001763	50.4266	0.871283	0.0239983	D1 vs D35
ENSGALG00010001771	575.05	-1.15706	5.4845e-12	D1 vs D35
ENSGALG00010001780	1475.93	2.05512	2.64012e-19	D1 vs D35
ENSGALG00010001800	178.009	0.643259	9.25505e-05	D1 vs D35
ENSGALG00010001864	104.937	1.01267	0.000349487	D1 vs D35
ENSGALG00010001868	264.502	0.900516	4.55431e-10	D1 vs D35
ENSGALG00010001914	151.825	0.725406	0.000393822	D1 vs D35
ENSGALG00010002126	689.093	-0.677923	0.00572849	D1 vs D35
ENSGALG00010002312	738.352	-0.789856	5.87302e-08	D1 vs D35
ENSGALG00010002366	57.352	-2.25193	7.79616e-06	D1 vs D35
ENSGALG00010002370	291.038	1.27158	3.88521e-06	D1 vs D35
ENSGALG00010002378	109.004	-1.30808	2.60948e-06	D1 vs D35
ENSGALG00010002414	129.087	-2.20377	0.000826838	D1 vs D35
ENSGALG00010002473	56.4168	-1.68061	0.0423306	D1 vs D35
ENSGALG00010002556	642.401	0.854068	7.85973e-07	D1 vs D35
ENSGALG00010002633	221.449	1.09918	3.64609e-08	D1 vs D35
ENSGALG00010002750	989.384	0.979403	0.00665313	D1 vs D35
ENSGALG00010002792	200.518	-0.634771	0.0142696	D1 vs D35
ENSGALG00010002838	73.2321	-2.00825	1.71531e-16	D1 vs D35
ENSGALG00010002866	1341.82	0.590414	0.00872297	D1 vs D35
ENSGALG00010002919	4419.89	-0.866461	4.20563e-08	D1 vs D35
ENSGALG00010002930	363.468	3.49375	2.61098e-36	D1 vs D35
ENSGALG00010002958	68.0981	1.21108	6.16711e-08	D1 vs D35
ENSGALG00010003152	2425.62	-0.668619	0.00128733	D1 vs D35
ENSGALG00010003205	2070.55	1.69584	4.57399e-17	D1 vs D35
ENSGALG00010003280	657.609	0.90738	1.4865e-07	D1 vs D35
ENSGALG00010003724	92.5534	1.50758	0.0297682	D1 vs D35
ENSGALG00010003753	287.776	-2.28391	2.15099e-19	D1 vs D35
ENSGALG00010003772	142.787	-2.31067	0.000667088	D1 vs D35
ENSGALG00010003777	253.808	-4.63963	2.62333e-20	D1 vs D35
ENSGALG00010003796	266.382	-2.2987	0.000257961	D1 vs D35
ENSGALG00010003797	577.99	1.06351	8.20287e-05	D1 vs D35
ENSGALG00010003822	112.419	0.587128	4.22366e-05	D1 vs D35
ENSGALG00010003829	128.268	0.733902	3.90716e-05	D1 vs D35
ENSGALG00010003835	622.088	-1.14306	2.57849e-06	D1 vs D35
ENSGALG00010003853	1611.29	1.08693	0.000116982	D1 vs D35
ENSGALG00010003871	57.9137	0.86767	3.71321e-05	D1 vs D35
ENSGALG00010003882	1067.21	0.728845	2.48766e-06	D1 vs D35
ENSGALG00010003928	165.266	-0.746777	0.00103516	D1 vs D35
ENSGALG00010003937	767.733	1.479	6.87643e-22	D1 vs D35
ENSGALG00010004000	377.757	0.85774	9.74209e-06	D1 vs D35
ENSGALG00010004046	659.01	1.34652	6.3487e-08	D1 vs D35
ENSGALG00010004240	170.651	-1.53227	8.30913e-17	D1 vs D35
ENSGALG00010004334	171.223	0.853464	0.000978281	D1 vs D35
ENSGALG00010004341	315.525	1.45121	1.69143e-10	D1 vs D35
ENSGALG00010004389	158.237	1.17567	1.11139e-18	D1 vs D35
ENSGALG00010004515	237.867	-1.50868	4.44422e-07	D1 vs D35
ENSGALG00010004584	8078.16	-1.46194	1.82874e-37	D1 vs D35
ENSGALG00010004622	3207.46	-1.46766	9.53796e-29	D1 vs D35
ENSGALG00010004630	350.079	-1.37128	2.58112e-16	D1 vs D35
ENSGALG00010004705	1630.41	-0.613581	7.70387e-05	D1 vs D35
ENSGALG00010004728	822.766	1.09339	8.77941e-06	D1 vs D35
ENSGALG00010004780	371.312	-1.5432	6.6958e-08	D1 vs D35
ENSGALG00010004917	382.927	0.853156	7.27955e-10	D1 vs D35
ENSGALG00010004929	1139.17	-0.82631	0.00508105	D1 vs D35
ENSGALG00010005012	264.414	-1.80914	1.13684e-05	D1 vs D35
ENSGALG00010005203	1933.54	1.25279	1.05686e-09	D1 vs D35
ENSGALG00010005246	78.4894	-0.840583	0.000850361	D1 vs D35
ENSGALG00010005304	92.124	-0.719367	0.00156996	D1 vs D35
ENSGALG00010005424	242.649	-0.839025	3.46571e-05	D1 vs D35
ENSGALG00010005427	425.908	-0.897288	1.82784e-07	D1 vs D35
ENSGALG00010005534	628.757	-1.11799	6.80755e-10	D1 vs D35
ENSGALG00010005572	256.983	-1.71189	4.1574e-17	D1 vs D35
ENSGALG00010005899	1180.48	-0.728866	3.80501e-08	D1 vs D35
ENSGALG00010006080	151.013	1.02633	9.2458e-07	D1 vs D35
ENSGALG00010006101	621.124	-1.41651	6.12479e-15	D1 vs D35
ENSGALG00010006126	472.661	-0.602273	0.0365848	D1 vs D35
ENSGALG00010006131	268.84	1.21165	6.24294e-09	D1 vs D35
ENSGALG00010006207	49.9503	-1.28486	0.00632002	D1 vs D35
ENSGALG00010006301	452.901	-1.06696	0.00182413	D1 vs D35
ENSGALG00010006716	1314.78	-1.01335	7.58328e-14	D1 vs D35
ENSGALG00010007118	165.636	1.0582	3.5952e-16	D1 vs D35
ENSGALG00010007146	1721.63	-1.92731	1.73979e-40	D1 vs D35
ENSGALG00010007633	535.192	0.762281	1.04766e-05	D1 vs D35
ENSGALG00010007731	119.851	-0.786625	0.010838	D1 vs D35
ENSGALG00010007890	1595.81	1.19391	3.85211e-15	D1 vs D35
ENSGALG00010007936	9073.6	0.963585	2.11735e-09	D1 vs D35
ENSGALG00010007945	256.958	0.604814	0.000248233	D1 vs D35
ENSGALG00010008013	88.2202	1.93498	2.87734e-07	D1 vs D35
ENSGALG00010008059	603.548	-0.844202	5.55769e-11	D1 vs D35
ENSGALG00010008091	376.959	-0.6566	0.042869	D1 vs D35
ENSGALG00010008096	195.848	0.799915	0.000360667	D1 vs D35
ENSGALG00010008117	232.088	1.1149	9.95978e-09	D1 vs D35
ENSGALG00010008123	92.6668	0.707987	0.00393996	D1 vs D35
ENSGALG00010008145	155.978	0.746126	0.0190892	D1 vs D35
ENSGALG00010008187	220.777	-1.23346	1.67159e-06	D1 vs D35
ENSGALG00010008348	176.997	0.605041	2.89927e-06	D1 vs D35
ENSGALG00010008382	672.755	1.02539	1.55603e-11	D1 vs D35
ENSGALG00010008391	314.088	1.41264	5.28747e-18	D1 vs D35
ENSGALG00010008474	1752.02	2.66326	7.49087e-66	D1 vs D35
ENSGALG00010008498	5688.21	0.899861	6.41284e-11	D1 vs D35
ENSGALG00010008509	218.341	0.742101	0.0317301	D1 vs D35
ENSGALG00010008700	94.0702	0.725003	0.000333077	D1 vs D35
ENSGALG00010008821	569.531	0.806037	1.76263e-10	D1 vs D35
ENSGALG00010008837	472.468	0.84695	9.2856e-11	D1 vs D35
ENSGALG00010008892	144.069	1.31772	8.93227e-16	D1 vs D35
ENSGALG00010008893	4619.07	-1.49187	5.31103e-15	D1 vs D35
ENSGALG00010008991	806.694	-1.37982	1.04445e-16	D1 vs D35
ENSGALG00010009070	94.6969	-1.88212	4.99507e-05	D1 vs D35
ENSGALG00010009109	103.044	-1.9802	7.74955e-11	D1 vs D35
ENSGALG00010009112	7204.32	-3.24746	5.47957e-13	D1 vs D35
ENSGALG00010009123	414.087	2.06341	2.46528e-16	D1 vs D35
ENSGALG00010009224	94.0668	-0.659219	9.66167e-06	D1 vs D35
ENSGALG00010009227	263.64	0.997417	0.000225542	D1 vs D35
ENSGALG00010009257	1717.15	1.47018	6.37109e-11	D1 vs D35
ENSGALG00010009276	41.1542	1.01104	9.60813e-08	D1 vs D35
ENSGALG00010009286	130.928	1.28568	8.63636e-07	D1 vs D35
ENSGALG00010009322	317.557	-0.764203	0.000214442	D1 vs D35
ENSGALG00010009378	942.024	-0.620041	6.58655e-09	D1 vs D35
ENSGALG00010009446	7801.7	-1.50214	1.7568e-19	D1 vs D35
ENSGALG00010009525	370.529	0.816379	0.0126975	D1 vs D35
ENSGALG00010009595	851.86	-0.5988	0.00465259	D1 vs D35
ENSGALG00010009605	736.016	0.97058	0.000371439	D1 vs D35
ENSGALG00010009697	57.2327	1.2111	0.000163409	D1 vs D35
ENSGALG00010009778	748.143	0.736795	5.52593e-12	D1 vs D35
ENSGALG00010010153	70.2151	-0.835374	0.00433254	D1 vs D35
ENSGALG00010010215	481.455	-1.05764	4.93694e-11	D1 vs D35
ENSGALG00010010234	692.148	-0.852192	0.000268503	D1 vs D35
ENSGALG00010010285	60.5681	-0.856289	0.00978048	D1 vs D35
ENSGALG00010010290	204.148	1.14791	1.04478e-09	D1 vs D35
ENSGALG00010010295	1.79053e+06	-2.67216	1.96477e-61	D1 vs D35
ENSGALG00010010317	282.916	-1.21518	2.02498e-09	D1 vs D35
ENSGALG00010010711	42.7951	-1.55099	0.00203431	D1 vs D35
ENSGALG00010010752	52.001	-0.649525	0.00435609	D1 vs D35
ENSGALG00010010850	16220.5	-2.58588	7.48158e-96	D1 vs D35
ENSGALG00010010865	4588.87	-1.27517	7.26007e-20	D1 vs D35
ENSGALG00010010874	154.334	-1.91289	4.36972e-20	D1 vs D35
ENSGALG00010010876	176.832	-1.1782	8.80755e-11	D1 vs D35
ENSGALG00010010921	235.05	0.596945	0.00135252	D1 vs D35
ENSGALG00010010934	216.344	1.2491	3.55549e-18	D1 vs D35
ENSGALG00010011059	305.14	1.44476	4.63612e-11	D1 vs D35
ENSGALG00010011247	363.374	0.711538	4.62957e-05	D1 vs D35
ENSGALG00010011285	65.5504	-1.96583	1.16685e-21	D1 vs D35
ENSGALG00010011349	539.712	0.868921	1.06488e-05	D1 vs D35
ENSGALG00010011371	71.931	-0.909058	8.1886e-06	D1 vs D35
ENSGALG00010011374	647.064	0.638505	7.30667e-05	D1 vs D35
ENSGALG00010011438	2061.99	1.24516	1.7355e-09	D1 vs D35
ENSGALG00010011467	482.094	0.77204	3.3012e-06	D1 vs D35
ENSGALG00010011648	104.375	-0.848704	0.00291873	D1 vs D35
ENSGALG00010011968	748.991	-0.648474	0.000479346	D1 vs D35
ENSGALG00010012060	2505.12	-1.38669	9.38481e-46	D1 vs D35
ENSGALG00010012102	9322.84	-0.840462	3.13277e-12	D1 vs D35
ENSGALG00010012120	87.4612	-1.32258	1.79585e-09	D1 vs D35
ENSGALG00010012179	211.305	-0.592268	0.0368833	D1 vs D35
ENSGALG00010012211	269.278	0.977408	6.09697e-08	D1 vs D35
ENSGALG00010012282	19.2015	-1.04135	0.000225125	D1 vs D35
ENSGALG00010012286	2898.5	-0.666782	3.90275e-06	D1 vs D35
ENSGALG00010012436	5034.11	-0.911487	4.4927e-10	D1 vs D35
ENSGALG00010012437	384.449	1.06034	3.06388e-11	D1 vs D35
ENSGALG00010012604	845.778	-0.798295	0.0153068	D1 vs D35
ENSGALG00010012670	20.4789	0.642186	0.0106074	D1 vs D35
ENSGALG00010012674	58.9159	0.771807	3.66822e-05	D1 vs D35
ENSGALG00010012743	83.6837	-0.946121	2.48366e-05	D1 vs D35
ENSGALG00010012836	729.703	1.57762	1.29534e-05	D1 vs D35
ENSGALG00010012888	1092.35	-0.955683	4.77695e-13	D1 vs D35
ENSGALG00010012893	219.307	-2.75781	5.83669e-23	D1 vs D35
ENSGALG00010012899	466.625	-1.38364	7.53715e-20	D1 vs D35
ENSGALG00010012915	856.365	-3.32208	2.15307e-43	D1 vs D35
ENSGALG00010013044	989.839	0.677249	9.6447e-07	D1 vs D35
ENSGALG00010013071	906.149	1.09008	3.09417e-06	D1 vs D35
ENSGALG00010013362	87.6061	0.95209	0.0115703	D1 vs D35
ENSGALG00010013419	202.904	-1.87121	2.08219e-09	D1 vs D35
ENSGALG00010013442	1730.82	-1.25888	2.48388e-22	D1 vs D35
ENSGALG00010013463	935.985	-1.01586	4.76869e-05	D1 vs D35
ENSGALG00010013482	132.373	0.752102	0.000109694	D1 vs D35
ENSGALG00010013512	1029.13	-0.90222	8.00615e-17	D1 vs D35
ENSGALG00010013915	140.819	0.869672	0.00310232	D1 vs D35
ENSGALG00010013989	95.2581	0.687698	0.000672	D1 vs D35
ENSGALG00010014249	1704.4	-0.968405	3.04791e-21	D1 vs D35
ENSGALG00010014250	3637.94	0.829993	6.30235e-06	D1 vs D35
ENSGALG00010014308	456.074	-3.01179	8.08494e-24	D1 vs D35
ENSGALG00010014318	138.687	-2.05041	1.40241e-06	D1 vs D35
ENSGALG00010014488	1953.13	2.6099	1.02269e-07	D1 vs D35
ENSGALG00010014578	1201.52	-1.00137	3.22043e-07	D1 vs D35
ENSGALG00010014876	839.299	0.851394	1.17417e-14	D1 vs D35
ENSGALG00010015075	2510.51	-1.75241	1.19365e-21	D1 vs D35
ENSGALG00010015148	1123.37	-1.57261	2.6794e-23	D1 vs D35
ENSGALG00010015192	147.255	-1.04167	5.7499e-08	D1 vs D35
ENSGALG00010015199	136.205	1.17819	9.39055e-11	D1 vs D35
ENSGALG00010015204	308.759	0.61081	0.000153158	D1 vs D35
ENSGALG00010015241	22.3965	1.22593	3.51753e-07	D1 vs D35
ENSGALG00010015253	1048.18	1.23808	3.83918e-17	D1 vs D35
ENSGALG00010015370	2348.13	-0.902237	3.62812e-06	D1 vs D35
ENSGALG00010015610	15952.1	0.856739	0.00260614	D1 vs D35
ENSGALG00010015643	1692.78	-0.842551	2.67026e-11	D1 vs D35
ENSGALG00010015655	500.549	-0.62106	0.00118199	D1 vs D35
ENSGALG00010015813	1188.82	-0.69365	3.32488e-09	D1 vs D35
ENSGALG00010015898	378.017	-2.86305	4.05679e-14	D1 vs D35
ENSGALG00010015900	430.697	-1.65283	1.62199e-14	D1 vs D35
ENSGALG00010015957	363.36	-1.22191	1.00381e-16	D1 vs D35
ENSGALG00010015979	2296.65	-1.10591	0.00250733	D1 vs D35
ENSGALG00010015994	200.125	0.721788	2.59433e-05	D1 vs D35
ENSGALG00010016041	638.947	-0.804685	1.34581e-05	D1 vs D35
ENSGALG00010016400	13107.1	-1.77484	5.73073e-26	D1 vs D35
ENSGALG00010016630	30.6444	-0.773321	0.0160913	D1 vs D35
ENSGALG00010016640	5380.49	-1.18676	8.80631e-17	D1 vs D35
ENSGALG00010016651	335.337	0.686862	0.0113171	D1 vs D35
ENSGALG00010016834	2083.26	-1.18093	5.15525e-18	D1 vs D35
ENSGALG00010016888	252.368	1.15882	1.71348e-06	D1 vs D35
ENSGALG00010016926	177.77	1.54358	2.83754e-07	D1 vs D35
ENSGALG00010017188	220.391	-0.744679	0.00170576	D1 vs D35
ENSGALG00010017207	2749.12	-2.78142	2.39828e-34	D1 vs D35
ENSGALG00010017323	1699.39	0.730586	1.47099e-10	D1 vs D35
ENSGALG00010017349	505.782	0.98331	7.99552e-15	D1 vs D35
ENSGALG00010017383	498.575	0.960022	5.57377e-05	D1 vs D35
ENSGALG00010017414	378.222	2.25255	1.09448e-24	D1 vs D35
ENSGALG00010017450	460.023	-0.903916	4.63464e-05	D1 vs D35
ENSGALG00010017458	1132.33	-0.822864	2.31651e-06	D1 vs D35
ENSGALG00010017598	1209.87	-0.667137	2.79215e-14	D1 vs D35
ENSGALG00010017601	487.247	0.986042	7.41389e-17	D1 vs D35
ENSGALG00010017639	91.9644	0.718529	2.93012e-05	D1 vs D35
ENSGALG00010017653	739.704	-0.829173	0.000323263	D1 vs D35
ENSGALG00010017669	414.283	0.791579	7.21018e-06	D1 vs D35
ENSGALG00010017772	109.822	-1.3021	6.25473e-09	D1 vs D35
ENSGALG00010017833	117.888	-0.920816	0.00799618	D1 vs D35
ENSGALG00010018087	624.077	0.594817	4.14205e-07	D1 vs D35
ENSGALG00010018149	563.157	-3.28522	1.218e-50	D1 vs D35
ENSGALG00010018160	518.914	0.897684	2.13443e-10	D1 vs D35
ENSGALG00010018166	960.793	-3.19806	6.35551e-45	D1 vs D35
ENSGALG00010018284	9845.47	-0.630833	0.000384707	D1 vs D35
ENSGALG00010018298	338.142	1.1248	2.88433e-06	D1 vs D35
ENSGALG00010018329	106.318	-1.12659	1.02791e-09	D1 vs D35
ENSGALG00010018422	230.708	1.165	9.97997e-06	D1 vs D35
ENSGALG00010018476	1122.75	-0.832618	5.58365e-11	D1 vs D35
ENSGALG00010018492	322.89	0.665157	8.91412e-05	D1 vs D35
ENSGALG00010018506	74.2562	1.19657	1.18633e-06	D1 vs D35
ENSGALG00010018509	518.291	0.91752	1.55877e-11	D1 vs D35
ENSGALG00010018598	645.342	0.643191	5.25404e-08	D1 vs D35
ENSGALG00010018693	159.126	-1.17306	1.48235e-15	D1 vs D35
ENSGALG00010018732	4809.15	-1.10595	4.10511e-10	D1 vs D35
ENSGALG00010018783	1512.02	-0.661837	0.000550749	D1 vs D35
ENSGALG00010018947	87.1016	-1.57109	5.98533e-12	D1 vs D35
ENSGALG00010019005	259.09	0.964268	0.000628578	D1 vs D35
ENSGALG00010019132	1475.67	0.744858	0.000128991	D1 vs D35
ENSGALG00010019270	136.016	-1.29749	1.5636e-11	D1 vs D35
ENSGALG00010019345	134.445	-0.694163	0.0188862	D1 vs D35
ENSGALG00010019430	184.937	1.07972	0.000283493	D1 vs D35
ENSGALG00010019690	921.582	-0.735506	1.04367e-05	D1 vs D35
ENSGALG00010019735	1841.83	1.5669	1.60269e-19	D1 vs D35
ENSGALG00010019865	371.221	-0.733463	4.68047e-07	D1 vs D35
ENSGALG00010019947	56.4485	-1.20666	0.0423444	D1 vs D35
ENSGALG00010020003	3215	1.10106	6.36841e-06	D1 vs D35
ENSGALG00010020009	730.838	-1.30941	4.39669e-24	D1 vs D35
ENSGALG00010020017	91.4318	-1.56764	5.98117e-05	D1 vs D35
ENSGALG00010020048	232.282	0.993059	0.00301566	D1 vs D35
ENSGALG00010020074	976.22	-1.06392	1.37352e-07	D1 vs D35
ENSGALG00010020123	132.923	1.72376	1.32107e-11	D1 vs D35
ENSGALG00010020176	91.8243	-1.44784	4.56654e-06	D1 vs D35
ENSGALG00010020230	98.1831	0.789186	0.00188846	D1 vs D35
ENSGALG00010020250	366.955	-0.736874	0.0110439	D1 vs D35
ENSGALG00010020453	293.771	0.772184	0.000234552	D1 vs D35
ENSGALG00010020557	283.943	-1.3856	2.32243e-10	D1 vs D35
ENSGALG00010020617	184.544	0.95231	1.04443e-05	D1 vs D35
ENSGALG00010020827	1470.85	0.961206	1.51693e-11	D1 vs D35
ENSGALG00010020854	312.04	-1.93782	4.40549e-13	D1 vs D35
ENSGALG00010020898	172.992	0.761015	0.0121478	D1 vs D35
ENSGALG00010021161	252.155	0.736511	0.0147817	D1 vs D35
ENSGALG00010021256	197.596	0.651713	0.000399501	D1 vs D35
ENSGALG00010021354	1401.16	0.643297	0.00130749	D1 vs D35
ENSGALG00010021391	570.73	-2.70679	8.78117e-09	D1 vs D35
ENSGALG00010021459	214.686	1.37225	2.51291e-18	D1 vs D35
ENSGALG00010021566	430.506	0.614691	3.45963e-06	D1 vs D35
ENSGALG00010021643	476.888	-1.14732	8.14904e-10	D1 vs D35
ENSGALG00010021706	1774.86	0.979325	7.02596e-08	D1 vs D35
ENSGALG00010021733	77.5786	-0.641147	0.0278803	D1 vs D35
ENSGALG00010021871	560.106	1.03472	1.57386e-05	D1 vs D35
ENSGALG00010022034	1574.11	-0.768319	0.000104879	D1 vs D35
ENSGALG00010022124	290.349	-0.726564	0.000108823	D1 vs D35
ENSGALG00010022194	957.275	0.837945	0.00367654	D1 vs D35
ENSGALG00010022207	1478.26	-0.745287	0.00566528	D1 vs D35
ENSGALG00010022243	250.712	-2.24905	4.1201e-10	D1 vs D35
ENSGALG00010022322	121.364	-0.588741	0.0177825	D1 vs D35
ENSGALG00010022470	144.914	-1.57167	5.48259e-15	D1 vs D35
ENSGALG00010022548	432.046	0.673404	0.000104163	D1 vs D35
ENSGALG00010022590	265.636	1.49869	1.89607e-08	D1 vs D35
ENSGALG00010022666	412.536	0.702817	3.14674e-09	D1 vs D35
ENSGALG00010022803	91.0411	-0.62714	0.00126704	D1 vs D35
ENSGALG00010022879	151.334	-0.730108	0.0276758	D1 vs D35
ENSGALG00010022890	3730.59	-0.928595	9.55951e-08	D1 vs D35
ENSGALG00010022921	151.519	1.63553	1.61671e-15	D1 vs D35
ENSGALG00010023230	3691.52	-1.55518	4.56878e-19	D1 vs D35
ENSGALG00010023304	583.756	-0.741706	0.00190886	D1 vs D35
ENSGALG00010023397	41.9619	-0.835845	0.00628777	D1 vs D35
ENSGALG00010023443	135.349	0.59511	0.00141998	D1 vs D35
ENSGALG00010023469	259.255	1.4642	9.50299e-06	D1 vs D35
ENSGALG00010023536	28.1864	0.904816	0.000100623	D1 vs D35
ENSGALG00010023617	42.1608	1.08606	0.000433389	D1 vs D35
ENSGALG00010023631	316.849	1.33349	4.17963e-08	D1 vs D35
ENSGALG00010023738	336.438	-0.957987	0.000345519	D1 vs D35
ENSGALG00010023748	107.002	0.92367	5.9433e-07	D1 vs D35
ENSGALG00010023775	146.523	-0.878474	2.58111e-07	D1 vs D35
ENSGALG00010023972	64.237	-1.08694	0.0014021	D1 vs D35
ENSGALG00010023981	106.855	-1.35938	5.58155e-08	D1 vs D35
ENSGALG00010023989	392.383	0.880882	8.76013e-07	D1 vs D35
ENSGALG00010024001	442.103	-3.0419	5.09162e-16	D1 vs D35
ENSGALG00010024010	10666.8	-1.17318	1.06016e-42	D1 vs D35
ENSGALG00010024052	304.034	-1.07814	4.76592e-08	D1 vs D35
ENSGALG00010024213	164.517	1.13562	5.77997e-07	D1 vs D35
ENSGALG00010024234	927.639	0.905073	6.34409e-05	D1 vs D35
ENSGALG00010024251	2344.4	-1.51521	4.36499e-16	D1 vs D35
ENSGALG00010024305	244.075	-2.1551	1.92381e-15	D1 vs D35
ENSGALG00010024433	1551.79	1.82856	2.33181e-31	D1 vs D35
ENSGALG00010024599	71.9957	0.589929	0.00285166	D1 vs D35
ENSGALG00010024619	112.141	-2.78482	2.78473e-18	D1 vs D35
ENSGALG00010024629	639.473	0.610279	0.000416231	D1 vs D35
ENSGALG00010024634	507.323	0.602449	0.0109635	D1 vs D35
ENSGALG00010024635	32.6654	0.904202	0.000459482	D1 vs D35
ENSGALG00010024676	497.318	-1.28138	1.44866e-09	D1 vs D35
ENSGALG00010024682	2776.5	1.46239	9.46892e-08	D1 vs D35
ENSGALG00010024760	361.799	0.933994	1.34667e-06	D1 vs D35
ENSGALG00010024764	78.1614	1.06302	5.21316e-05	D1 vs D35
ENSGALG00010024800	1485.63	-0.633778	7.57251e-06	D1 vs D35
ENSGALG00010024908	1738.89	-1.18747	2.97289e-19	D1 vs D35
ENSGALG00010024944	1012.82	0.814293	0.00160878	D1 vs D35
ENSGALG00010025003	40869.3	-5.71482	1.63292e-126	D1 vs D35
ENSGALG00010025126	275.73	-0.694181	3.05309e-07	D1 vs D35
ENSGALG00010025331	102.942	-2.93498	1.92446e-11	D1 vs D35
ENSGALG00010025406	1066.42	0.619904	0.00167351	D1 vs D35
ENSGALG00010025415	171.633	-0.967024	9.18063e-08	D1 vs D35
ENSGALG00010025425	231.385	1.08933	9.81889e-14	D1 vs D35
ENSGALG00010025449	170.127	1.13771	2.08797e-13	D1 vs D35
ENSGALG00010025465	636.96	0.588159	7.15378e-06	D1 vs D35
ENSGALG00010025477	7210.33	-0.776629	2.26935e-38	D1 vs D35
ENSGALG00010025508	1018.85	1.25177	2.32954e-12	D1 vs D35
ENSGALG00010025598	26.5085	-1.01981	0.00181803	D1 vs D35
ENSGALG00010025600	396.453	0.753221	1.92706e-08	D1 vs D35
ENSGALG00010025644	2573.2	2.90634	1.37514e-59	D1 vs D35
ENSGALG00010025691	66.4718	1.80633	3.42012e-06	D1 vs D35
ENSGALG00010025836	1157.2	0.763619	1.16297e-09	D1 vs D35
ENSGALG00010025837	205.101	-0.666071	0.000277822	D1 vs D35
ENSGALG00010025899	307.096	-1.73231	1.43385e-23	D1 vs D35
ENSGALG00010026111	311.707	1.39168	4.19146e-12	D1 vs D35
ENSGALG00010026320	1919.45	0.689887	7.1243e-05	D1 vs D35
ENSGALG00010026329	840.395	3.37202	2.77189e-26	D1 vs D35
ENSGALG00010026334	2154.73	-0.634398	5.27455e-09	D1 vs D35
ENSGALG00010026354	352.389	1.54638	1.84118e-05	D1 vs D35
ENSGALG00010026516	1946.46	1.25356	5.47328e-09	D1 vs D35
ENSGALG00010026901	98.193	1.12559	3.21925e-05	D1 vs D35
ENSGALG00010026907	195.557	0.783096	1.15608e-05	D1 vs D35
ENSGALG00010026916	33.425	-0.949259	0.0193772	D1 vs D35
ENSGALG00010027126	478.15	1.60045	1.73276e-19	D1 vs D35
ENSGALG00010027153	5045.88	-3.17509	1.20489e-60	D1 vs D35
ENSGALG00010027155	167.181	0.916836	2.22149e-05	D1 vs D35
ENSGALG00010027203	83.6854	1.59585	1.68481e-08	D1 vs D35
ENSGALG00010027219	1138.87	0.738681	1.93283e-07	D1 vs D35
ENSGALG00010027227	820.656	-0.825785	2.05496e-05	D1 vs D35
ENSGALG00010027233	111.151	-0.722467	0.00199949	D1 vs D35
ENSGALG00010027248	9.21807	1.20908	0.00625687	D1 vs D35
ENSGALG00010027259	450.84	1.1628	2.74522e-42	D1 vs D35
ENSGALG00010027281	35.0162	-1.04972	3.19525e-05	D1 vs D35
ENSGALG00010027282	1670.23	-1.53573	1.06702e-10	D1 vs D35
ENSGALG00010027306	161.793	-1.22302	2.67113e-07	D1 vs D35
ENSGALG00010027314	932	2.38763	2.90401e-15	D1 vs D35
ENSGALG00010027348	120.233	1.47541	1.71038e-08	D1 vs D35
ENSGALG00010027356	286.849	1.97157	2.78914e-31	D1 vs D35
ENSGALG00010027369	1775.89	-1.00804	2.19443e-13	D1 vs D35
ENSGALG00010027401	146.463	0.939362	0.000140003	D1 vs D35
ENSGALG00010027471	1632.07	-0.838151	2.32507e-13	D1 vs D35
ENSGALG00010027554	118.222	1.06202	1.90593e-05	D1 vs D35
ENSGALG00010027555	41.123	-0.626041	0.00623035	D1 vs D35
ENSGALG00010027559	142.546	-2.31921	1.40818e-21	D1 vs D35
ENSGALG00010027685	124.825	-2.65748	8.92291e-43	D1 vs D35
ENSGALG00010027713	1028.42	-0.651165	0.0052306	D1 vs D35
ENSGALG00010027860	52.8772	-0.948633	0.0015122	D1 vs D35
ENSGALG00010027862	175.898	-0.890381	8.21705e-07	D1 vs D35
ENSGALG00010027927	9433.16	-1.27502	3.49954e-32	D1 vs D35
ENSGALG00010027955	384.386	1.01377	0.000221627	D1 vs D35
ENSGALG00010027990	44.6743	0.849608	0.0146507	D1 vs D35
ENSGALG00010027991	630.947	-0.845713	8.07013e-08	D1 vs D35
ENSGALG00010028011	168.109	0.811794	3.68753e-07	D1 vs D35
ENSGALG00010028020	130.228	0.640498	0.00060708	D1 vs D35
ENSGALG00010028060	406.514	-0.755528	0.00183479	D1 vs D35
ENSGALG00010028085	189.185	1.04993	8.85105e-14	D1 vs D35
ENSGALG00010028148	728.342	-1.34074	2.22973e-09	D1 vs D35
ENSGALG00010028154	131.309	1.27289	3.75483e-09	D1 vs D35
ENSGALG00010028194	1345.62	0.636927	0.000270375	D1 vs D35
ENSGALG00010028201	2937.14	-0.668044	0.0245741	D1 vs D35
ENSGALG00010028419	128.627	-0.889232	0.00603858	D1 vs D35
ENSGALG00010028437	1079.37	0.859613	3.97669e-21	D1 vs D35
ENSGALG00010028461	408.086	0.752209	0.0475345	D1 vs D35
ENSGALG00010028465	196.187	-1.50512	1.1943e-14	D1 vs D35
ENSGALG00010028467	51.802	-0.826154	0.00293213	D1 vs D35
ENSGALG00010028476	3925.69	-1.23733	4.45229e-22	D1 vs D35
ENSGALG00010028590	1301.64	-0.984303	1.09054e-14	D1 vs D35
ENSGALG00010028594	389.251	-1.69713	5.53042e-12	D1 vs D35
ENSGALG00010028734	750.181	3.0145	5.57582e-35	D1 vs D35
ENSGALG00010028745	475.828	-1.52417	4.14395e-08	D1 vs D35
ENSGALG00010028909	177.131	-0.608321	0.000303898	D1 vs D35
ENSGALG00010028923	156.172	-0.625939	0.000877579	D1 vs D35
ENSGALG00010028925	28.2923	-0.740021	0.0336616	D1 vs D35
ENSGALG00010029144	991.275	-1.23096	1.18752e-08	D1 vs D35
ENSGALG00010029167	2259.07	-1.44137	5.76474e-09	D1 vs D35
ENSGALG00010029183	3759.24	-1.37748	2.47498e-17	D1 vs D35
ENSGALG00010029188	89.4438	-1.48144	3.79494e-09	D1 vs D35
ENSGALG00010029191	66.4966	-1.7703	1.03247e-05	D1 vs D35
ENSGALG00010029214	1895.69	-3.31535	2.15246e-12	D1 vs D35
ENSGALG00010029215	939.008	-0.674601	0.00155921	D1 vs D35
ENSGALG00010029279	1659.44	-1.21333	7.82825e-12	D1 vs D35
ENSGALG00010029328	1037.68	1.21742	1.23543e-08	D1 vs D35
ENSGALG00010029329	275.273	0.913339	2.2259e-05	D1 vs D35
ENSGALG00010029333	1463.16	-0.763939	1.07353e-05	D1 vs D35
ENSGALG00010029409	4829.79	1.59268	4.99173e-10	D1 vs D35
ENSGALG00010029508	149.621	0.783649	0.000579772	D1 vs D35
ENSGALG00010029554	26439.3	-8.65755	1.4562e-31	D1 vs D35
ENSGALG00010029559	7.24361	-1.03266	0.029851	D1 vs D35
ENSGALG00010029560	367.36	-1.25899	1.17051e-07	D1 vs D35
ENSGALG00010029689	4072.5	0.764897	1.29326e-05	D1 vs D35
ENSGALG00010029690	1116.62	0.754247	9.44823e-05	D1 vs D35
ENSGALG00010029736	82047.3	-0.790838	0.00458474	D1 vs D35
ENSGALG00010029766	384.451	-0.752765	3.53427e-11	D1 vs D35
ENSGALG00010029777	178.14	1.07192	2.69493e-15	D1 vs D35
ENSGALG00010029938	61.1145	-0.870443	1.11117e-06	D1 vs D35
AADAC	321.308	1.32701	1.46073e-06	D1 vs D35
AAED1	262.393	-1.05341	5.45538e-25	D1 vs D35
AAMDC	625.518	-1.73157	8.54547e-25	D1 vs D35
AARS2	416.889	0.750298	7.79773e-17	D1 vs D35
AARSD1	1121.71	-0.765042	1.5249e-18	D1 vs D35
AASDHPPT	239.734	-0.850847	3.22265e-06	D1 vs D35
AATK	642.215	1.12565	7.18672e-09	D1 vs D35
ABAT	1857.41	-3.21714	3.99122e-78	D1 vs D35
ABCA1	2785.62	1.38492	5.86543e-10	D1 vs D35
ABCA2	1322.3	0.943425	2.98288e-11	D1 vs D35
ABCA3	3105.34	-0.779578	2.39127e-11	D1 vs D35
ABCB1	809.41	-0.935818	0.000569017	D1 vs D35
ABCB10	746.685	-0.855898	2.36709e-10	D1 vs D35
ABCB9	282.052	-1.53764	1.89863e-05	D1 vs D35
ABCC5	5108.28	2.1664	3.35544e-11	D1 vs D35
ABCC6	258.123	1.24797	4.02083e-13	D1 vs D35
ABCD4	283.119	1.20876	7.31379e-14	D1 vs D35
ABCF2	17448.2	-2.71022	1.55291e-77	D1 vs D35
ABCF3	7385.41	-1.81458	2.36718e-52	D1 vs D35
ABHD14A	104.8	0.850792	7.32712e-06	D1 vs D35
ABHD16A	72.4702	1.13407	1.91738e-07	D1 vs D35
ABHD17A	1930.84	-1.70662	3.33175e-36	D1 vs D35
ABHD17B	348.991	-0.852581	7.67228e-07	D1 vs D35
ABHD17C	380.517	-0.916447	0.000101069	D1 vs D35
ABHD2	1260.85	-1.03969	1.96144e-05	D1 vs D35
ABHD4	2657.39	-1.29368	2.72403e-08	D1 vs D35
ABHD6	439.896	1.16223	3.33228e-06	D1 vs D35
ABL1	1995.37	1.02548	2.75848e-29	D1 vs D35
ABLIM2	2915.28	0.714255	2.97857e-05	D1 vs D35
ABLIM3	214.184	1.23545	7.41738e-14	D1 vs D35
ABR	2036.29	1.62617	2.36027e-20	D1 vs D35
ABRA	8252.73	-2.79179	4.84094e-09	D1 vs D35
ABTB3	490.719	2.66512	4.00735e-28	D1 vs D35
ACAA2	4301.24	2.16489	6.75912e-92	D1 vs D35
ACACA	1504.37	1.17901	5.4531e-25	D1 vs D35
ACACB	3543.07	1.88286	5.99571e-13	D1 vs D35
ACAD11	388.311	0.996163	1.72731e-07	D1 vs D35
ACAD9	11221.1	0.756591	4.20455e-07	D1 vs D35
ACADL	11373.5	0.909132	1.23804e-10	D1 vs D35
ACADM	1082.48	1.4846	2.23923e-12	D1 vs D35
ACADS	2382.53	0.832807	7.95823e-11	D1 vs D35
ACAP3	232.951	1.29416	8.3811e-12	D1 vs D35
ACBD5	3529.3	-1.02668	1.6119e-24	D1 vs D35
ACBD7	94.9462	1.90701	2.76344e-11	D1 vs D35
ACE	7219.8	1.10706	6.60878e-08	D1 vs D35
ACER2	243.278	0.987878	4.48338e-05	D1 vs D35
ACHE	869.948	2.79477	2.13457e-24	D1 vs D35
ACKR4	251.787	-1.29235	2.93184e-05	D1 vs D35
ACLY	841.449	1.00282	6.32668e-17	D1 vs D35
ACOT13	2284.01	0.833426	1.56545e-06	D1 vs D35
ACOT8	491.096	-0.741404	8.25059e-06	D1 vs D35
ACOT9	2238.34	-0.671626	1.9115e-06	D1 vs D35
ACOX2	592.425	-1.3408	2.53072e-07	D1 vs D35
ACP2	921.518	-0.600461	1.15125e-05	D1 vs D35
ACP5	122.017	1.57984	1.40671e-06	D1 vs D35
ACSBG1	933.407	-1.85151	3.15698e-08	D1 vs D35
ACSBG2	2743.35	0.731545	6.26824e-05	D1 vs D35
ACSF3	175.638	1.67646	2.38078e-20	D1 vs D35
ACSL1	9088.29	1.54278	7.19184e-09	D1 vs D35
ACSL4	2061.87	-1.27995	7.64349e-06	D1 vs D35
ACSL5	99.5523	-1.11822	1.55985e-08	D1 vs D35
ACSM5	524.277	-0.685178	0.00500544	D1 vs D35
ACSS2	2538.85	1.16182	2.64337e-15	D1 vs D35
ACTG2	411.399	1.31049	6.77955e-06	D1 vs D35
ACTN4	2140.75	0.891606	9.61878e-21	D1 vs D35
ACTR3	1971.82	-0.592792	9.05949e-05	D1 vs D35
ACTR5	296.464	0.808308	3.45704e-07	D1 vs D35
ACTR6	1556.02	-1.33045	6.10721e-12	D1 vs D35
ACVR1B	924.158	-0.700476	6.81485e-07	D1 vs D35
ACY1	2045.71	-2.48677	4.50795e-38	D1 vs D35
ACYP1	290.212	-1.4882	2.78208e-15	D1 vs D35
ACYP2	5581.88	-2.92498	1.10298e-96	D1 vs D35
ADAL	1119.36	-1.45639	3.16016e-30	D1 vs D35
ADAM19	345.689	0.886309	0.000309921	D1 vs D35
ADAM20	1813.35	-0.825329	4.48633e-20	D1 vs D35
ADAM33	693.463	0.668935	1.86276e-05	D1 vs D35
ADAMTS10	265.994	1.20557	3.25016e-14	D1 vs D35
ADAMTS12	1268.09	0.796303	2.75241e-09	D1 vs D35
ADAMTS13	1243.01	0.975489	1.45708e-06	D1 vs D35
ADAMTS15	1517.06	1.07966	2.71193e-05	D1 vs D35
ADAMTS19	504.414	0.905587	1.59594e-05	D1 vs D35
ADAMTS2	1616.47	1.12874	4.22324e-12	D1 vs D35
ADAMTS20	2902.3	1.14043	3.96891e-06	D1 vs D35
ADAMTSL2	1864.22	-1.01025	0.000148996	D1 vs D35
ADAMTSL5	1039.45	2.6473	7.01729e-36	D1 vs D35
ADAP1	140.411	-0.750137	2.08571e-06	D1 vs D35
ADAT2	366.629	-1.06303	1.08001e-14	D1 vs D35
ADCK2	160.29	1.79355	1.91712e-15	D1 vs D35
ADCY3	246.941	0.893776	2.32934e-06	D1 vs D35
ADCY6	762.023	0.698034	3.52839e-06	D1 vs D35
ADCY6	309.912	1.36964	4.82562e-19	D1 vs D35
ADCY7	95.2542	-1.17213	1.22271e-08	D1 vs D35
ADCY9	4442.72	-0.832261	1.98469e-10	D1 vs D35
ADGRA1	1229.99	1.14025	5.51352e-10	D1 vs D35
ADGRA2	818.119	1.80365	4.84699e-15	D1 vs D35
ADGRA3	350.756	1.12878	2.87249e-11	D1 vs D35
ADGRF5	1849.43	-1.0447	2.90688e-11	D1 vs D35
ADGRG6	335.464	-0.854824	5.75474e-06	D1 vs D35
ADGRL4	3861.67	-0.699946	3.20913e-06	D1 vs D35
ADHFE1	673.027	-1.1445	4.76404e-07	D1 vs D35
ADI1	2895.9	-0.819271	1.73349e-15	D1 vs D35
ADIPOR1	1866.34	-0.969382	4.25926e-22	D1 vs D35
ADIPOR2	9834.74	-2.11066	4.72186e-26	D1 vs D35
ADK	2472.56	1.78573	1.29896e-15	D1 vs D35
ADM	618.787	-1.16883	7.07863e-11	D1 vs D35
ADORA2B	501.849	-2.04064	6.40443e-16	D1 vs D35
ADPRHL	732.493	-1.02715	3.82083e-05	D1 vs D35
ADRB2	1023.73	-1.74411	8.16012e-11	D1 vs D35
ADRM1	2483.36	-0.591925	1.23114e-06	D1 vs D35
ADSL	21377.7	-0.73409	0.000111881	D1 vs D35
ADSS1	35758.8	-1.65797	5.94759e-36	D1 vs D35
AEBP1	1951.21	1.11522	2.5475e-09	D1 vs D35
AFAP1	1963.61	0.745775	2.71876e-07	D1 vs D35
AFAP1L1	622.037	2.00079	1.44077e-19	D1 vs D35
AFF3	272.385	1.17986	0.0177028	D1 vs D35
AFF4	1499.38	-0.868202	4.48931e-14	D1 vs D35
AFG1L	462.999	0.786842	1.18178e-06	D1 vs D35
AFG2B	282.373	1.29533	1.37181e-11	D1 vs D35
AFG3L2	3406.06	-0.678404	2.67909e-13	D1 vs D35
AGBL5	213.16	1.2809	1.09322e-18	D1 vs D35
AGFG1	2693.39	-0.908096	4.15429e-26	D1 vs D35
AGK	1321.06	-0.669535	3.49134e-06	D1 vs D35
AGL	42532.7	-2.03293	1.29171e-35	D1 vs D35
AGMAT	49.952	-1.75912	2.75949e-06	D1 vs D35
AGPAT2	1156.49	1.82593	8.41542e-24	D1 vs D35
AGPAT3	2669.77	0.739725	0.0411246	D1 vs D35
AGPAT5	2515.95	-1.67306	2.3545e-36	D1 vs D35
AGPS	2065.52	-1.19276	2.21332e-25	D1 vs D35
AGRN	1455.91	1.74833	3.65759e-56	D1 vs D35
AGTR2	1348.74	1.17228	7.79595e-11	D1 vs D35
AHCYL1	860.296	1.36326	2.53285e-19	D1 vs D35
AHCYL2	1723.75	-1.26233	1.56005e-26	D1 vs D35
AHDC1	558.131	1.01671	3.65132e-06	D1 vs D35
AHSA1	4373.31	-1.27386	7.63134e-08	D1 vs D35
AHSA2	645.459	-1.02111	8.42728e-10	D1 vs D35
AIF1L	4280.37	-0.608267	4.23815e-07	D1 vs D35
AIFM2	94.873	-2.16693	2.1292e-12	D1 vs D35
AIP	703.943	0.858399	4.68004e-13	D1 vs D35
AIRIM	70.8569	0.88022	0.000115538	D1 vs D35
AK1	35525.1	-2.94104	2.46889e-54	D1 vs D35
AK3	1549.87	-1.62821	1.78274e-38	D1 vs D35
AKAP1	10154.2	1.32926	8.81813e-16	D1 vs D35
AKAP8	937.302	0.905773	1.29555e-14	D1 vs D35
AKIP1	68.295	0.633251	0.00642649	D1 vs D35
AKIRIN2	1542.78	-1.23866	1.27824e-50	D1 vs D35
AKR1B1	6773.84	-1.14735	3.86642e-10	D1 vs D35
AKR1D1	863.554	2.20243	1.35496e-28	D1 vs D35
AKR1E2	554.344	-0.826282	5.86637e-06	D1 vs D35
AKR7L	799.164	-0.723075	6.49352e-06	D1 vs D35
AKT3	484.887	-0.585347	9.67164e-05	D1 vs D35
ALAD	1068.18	0.864551	1.19428e-08	D1 vs D35
ALDH18A1	643.806	-0.779647	0.0121885	D1 vs D35
ALDH1A1	397.189	-4.32659	6.27499e-33	D1 vs D35
ALDH2	8628.48	-2.1228	9.20088e-69	D1 vs D35
ALDH4A1	1519.33	-1.50369	1.3239e-28	D1 vs D35
ALDH5A1	1249.36	-0.694981	0.000414321	D1 vs D35
ALDH7A1	4528.24	0.677325	1.94109e-07	D1 vs D35
ALDOC	1477.82	1.5417	6.26456e-14	D1 vs D35
ALG11	200.829	0.927176	3.83299e-08	D1 vs D35
ALG12	657.062	0.739824	0.000988412	D1 vs D35
ALG14	126.074	-0.704635	0.00136711	D1 vs D35
ALG2	553.168	-0.612508	9.73043e-08	D1 vs D35
ALG6	392.355	1.71335	7.95645e-30	D1 vs D35
ALG9	470.31	0.863011	7.97742e-15	D1 vs D35
ALK	927.896	2.29756	5.98325e-21	D1 vs D35
ALKBH4	259.976	-2.60547	2.0345e-42	D1 vs D35
ALKBH5	11523.9	-2.50209	1.38678e-98	D1 vs D35
ALOX5	371.607	-1.80661	1.15873e-25	D1 vs D35
ALOX5AP	217.244	-0.68954	0.00243117	D1 vs D35
ALPK1	161.129	-1.5623	1.46523e-08	D1 vs D35
ALPK3	34437	-0.735777	0.0062369	D1 vs D35
ALPL	177.326	-1.39497	3.7531e-06	D1 vs D35
ALYREF	1019.51	0.682723	1.38668e-07	D1 vs D35
AMD1	3588.45	-0.921866	7.3434e-06	D1 vs D35
AMER1	941.689	1.00173	2.05515e-10	D1 vs D35
AMFR	4697.8	-1.67032	3.26941e-34	D1 vs D35
AMMECR1	376.154	1.28307	1.71873e-33	D1 vs D35
AMMECR1L	1050.83	0.891048	6.91475e-22	D1 vs D35
AMN1	326.006	-1.32579	3.54259e-15	D1 vs D35
AMOTL1	4625.6	2.21342	4.52385e-21	D1 vs D35
AMOTL2	1671.49	0.932052	1.43022e-07	D1 vs D35
AMPD1	19783	-3.47753	8.98296e-33	D1 vs D35
ANAPC10	363.35	-1.09383	3.99331e-18	D1 vs D35
ANAPC16	1859.85	-1.32386	3.00505e-08	D1 vs D35
ANAPC2	859.177	0.614224	5.38091e-11	D1 vs D35
ANAPC7	787.11	0.734771	2.54907e-06	D1 vs D35
ANGEL2	954.967	-0.807703	1.63696e-12	D1 vs D35
ANGPT2	1524.68	-0.666131	0.000556813	D1 vs D35
ANGPT4	1178.95	2.08309	1.288e-40	D1 vs D35
ANGPTL4	558.233	2.3649	6.3029e-07	D1 vs D35
ANGPTL5	158.349	1.12092	0.000108102	D1 vs D35
ANK2	3439.49	1.92844	4.87446e-18	D1 vs D35
ANKH	1301.56	-0.711002	8.21793e-11	D1 vs D35
ANKIB1	1864.29	-1.17158	2.07565e-10	D1 vs D35
ANKMY1	129.201	0.943085	3.6513e-08	D1 vs D35
ANKRD1	35165.1	-2.25714	1.81474e-06	D1 vs D35
ANKRD10	3585.11	-1.44742	8.56597e-28	D1 vs D35
ANKRD12	1557.65	-1.30133	7.18182e-18	D1 vs D35
ANKRD26	352.358	0.704756	0.00134427	D1 vs D35
ANKRD29	96.7765	-1.38218	7.94059e-09	D1 vs D35
ANKRD40	329.642	-0.751404	4.10886e-12	D1 vs D35
ANKRD49	611.794	-1.52827	3.49773e-33	D1 vs D35
ANKRD61	3051.58	-1.17025	2.70675e-11	D1 vs D35
ANKRD9	794.046	-2.41741	6.25848e-14	D1 vs D35
ANKZF1	532.883	1.18001	3.39402e-12	D1 vs D35
ANO1	1530.41	1.66477	2.66176e-07	D1 vs D35
ANO6	3630.72	-0.720708	2.67476e-05	D1 vs D35
ANO8	24774.1	-3.32762	4.93018e-76	D1 vs D35
ANP32A	2118.9	0.659139	1.09689e-08	D1 vs D35
ANPEP	1776.66	1.30831	1.10825e-23	D1 vs D35
ANTXR1	418.232	0.786325	0.00205167	D1 vs D35
ANXA1	1569.6	0.838285	0.00638726	D1 vs D35
ANXA6	11705.9	0.676586	6.9324e-07	D1 vs D35
ANXA7	648.84	1.27552	1.32293e-15	D1 vs D35
AOC3	633.113	1.48642	5.73396e-31	D1 vs D35
AOX1	3409.63	-0.76195	0.00904679	D1 vs D35
AOX2	2258.4	-3.52472	1.29811e-60	D1 vs D35
AP1M1	1938.31	-0.774719	1.57747e-06	D1 vs D35
AP1S1	126.752	1.57933	1.0601e-10	D1 vs D35
AP2S1	307.316	1.06041	1.62554e-11	D1 vs D35
AP3S2	469.413	1.46686	4.58637e-16	D1 vs D35
AP4B1	534.3	0.886058	1.0173e-17	D1 vs D35
AP4M1	382.176	0.879776	3.3521e-06	D1 vs D35
AP4S1	543.14	-1.81248	2.23621e-32	D1 vs D35
APBB1	702.068	1.33733	4.59406e-12	D1 vs D35
APLF	490.182	-0.678284	6.76436e-05	D1 vs D35
APLN	95.7621	1.96103	1.64214e-09	D1 vs D35
APMAP	1186.6	0.859925	1.28535e-14	D1 vs D35
APOA1	68825	1.70936	1.00207e-15	D1 vs D35
APOD	164.969	-1.10765	0.00392694	D1 vs D35
APOO	1522.45	-0.848235	1.51841e-07	D1 vs D35
APOOL	2250.43	0.747009	1.00527e-05	D1 vs D35
APPL2	865.938	1.65917	3.77862e-16	D1 vs D35
APTX	463.491	-1.13611	2.65708e-13	D1 vs D35
AQP3	5457.77	-2.01249	6.44822e-23	D1 vs D35
AQP4	3012.03	1.16984	0.0002087	D1 vs D35
AR	2939.4	1.09153	2.0392e-09	D1 vs D35
ARAP2	111.685	-1.24499	1.44566e-09	D1 vs D35
ARF1	11418.2	-0.632896	1.69637e-11	D1 vs D35
ARF3	246.282	1.19962	7.89411e-22	D1 vs D35
ARF6	1747.18	-0.675346	1.69227e-05	D1 vs D35
ARFGEF2	659.294	0.669059	5.51889e-11	D1 vs D35
ARHGAP10	481.749	0.745688	2.23948e-07	D1 vs D35
ARHGAP15	245.957	-1.31971	3.61406e-07	D1 vs D35
ARHGAP19	251.027	1.04815	7.51804e-06	D1 vs D35
ARHGAP24	1570.47	0.801013	3.74564e-06	D1 vs D35
ARHGAP28	1145.78	1.20207	0.000699946	D1 vs D35
ARHGAP29	2063.1	-0.78921	2.22011e-06	D1 vs D35
ARHGAP30	167.259	-1.55334	7.36576e-18	D1 vs D35
ARHGAP31	822.054	0.634063	6.05925e-06	D1 vs D35
ARHGAP35	2438.47	-1.11934	1.03645e-19	D1 vs D35
ARHGAP40	547.099	1.09781	8.72083e-11	D1 vs D35
ARHGAP45	315.168	-1.10757	2.76248e-10	D1 vs D35
ARHGEF10	683.556	0.863266	2.59206e-15	D1 vs D35
ARHGEF10L	1015.73	0.878838	5.21864e-06	D1 vs D35
ARHGEF18	1510.03	-0.980495	0.00016034	D1 vs D35
ARHGEF2	343.154	0.69936	1.82388e-09	D1 vs D35
ARHGEF26	273.853	1.61221	7.22405e-17	D1 vs D35
ARHGEF3	675.674	-0.658969	0.000212665	D1 vs D35
ARHGEF37	631.982	0.682621	0.00259347	D1 vs D35
ARID2	855.223	0.764307	5.98514e-08	D1 vs D35
ARID5B	575.375	1.19145	2.16978e-14	D1 vs D35
ARIH1	3611.4	-1.13624	2.93913e-41	D1 vs D35
ARIH2	3722.52	-2.70401	2.02437e-248	D1 vs D35
ARL13B	994.243	-0.683861	0.000590924	D1 vs D35
ARL16	146.323	0.963561	2.56513e-09	D1 vs D35
ARL5A	2187.69	-1.65714	8.62704e-34	D1 vs D35
ARL9	369.145	-0.655298	0.000213829	D1 vs D35
ARMC8	2489.95	0.641538	1.71398e-09	D1 vs D35
ARMC9	270.201	0.754035	2.5196e-06	D1 vs D35
ARNTL	1246.96	-0.596617	0.00316143	D1 vs D35
ARNTL2	974.544	1.27683	3.11919e-13	D1 vs D35
ARPC1A	2710.4	-0.97503	2.33019e-38	D1 vs D35
ARPC3	1052.68	-0.730766	4.63612e-13	D1 vs D35
ARPC5L	444.504	-0.692629	2.3687e-06	D1 vs D35
ARPP21	1616.52	-0.878705	4.20679e-05	D1 vs D35
ARRB1	3477.3	-0.836168	6.44584e-10	D1 vs D35
ARRDC2	4038.03	-2.3925	2.80274e-05	D1 vs D35
ARRDC3	2228.52	-1.12015	0.00949133	D1 vs D35
ARSA	408.567	0.65027	2.75701e-06	D1 vs D35
ARSB	406.245	0.752426	4.96939e-10	D1 vs D35
ARSJ	245.854	1.501	2.64986e-16	D1 vs D35
ARX	736.025	1.07017	8.64652e-06	D1 vs D35
ASAP1	221.358	0.836336	1.72773e-06	D1 vs D35
ASAP3	498.25	1.95092	8.93069e-26	D1 vs D35
ASB1	2489.26	-2.49053	1.19031e-74	D1 vs D35
ASB10	498.441	-4.48678	5.46999e-68	D1 vs D35
ASB13	219.207	-0.694821	2.71065e-06	D1 vs D35
ASB14	2546.98	-1.7828	4.95863e-08	D1 vs D35
ASB15	2339.8	-1.11169	4.93736e-10	D1 vs D35
ASB2	6563.58	-1.90875	3.7994e-09	D1 vs D35
ASB3	131.371	0.930546	3.81918e-13	D1 vs D35
ASB4	2601.87	-2.66522	1.86715e-19	D1 vs D35
ASB5	2511.54	-0.695401	0.00352919	D1 vs D35
ASB7	376.97	0.647234	1.56107e-07	D1 vs D35
ASB9	174.665	-1.77182	1.39975e-16	D1 vs D35
ASCC1	1270.94	-1.09729	3.18695e-05	D1 vs D35
ASCC2	487.055	0.636157	7.58192e-10	D1 vs D35
ASL1	302.816	-0.878916	3.40545e-05	D1 vs D35
ASNS	660.11	-1.01617	1.03734e-06	D1 vs D35
ASPA	369.029	-3.63347	1.42664e-20	D1 vs D35
ASPH	21206.2	-1.457	2.62083e-11	D1 vs D35
ASPM	823.913	0.752898	0.00601681	D1 vs D35
ASPSCR1	1764.14	-0.693987	7.44637e-12	D1 vs D35
ASXL1	597.953	0.620509	1.15651e-06	D1 vs D35
ATAD2B	906.328	-0.739692	7.32e-06	D1 vs D35
ATAD3A	699.385	1.0508	9.50623e-09	D1 vs D35
ATCAY	673.001	-0.740945	8.04545e-05	D1 vs D35
ATE1	2484.63	-0.702034	2.97251e-12	D1 vs D35
ATF1	3619.24	-0.682021	4.20462e-07	D1 vs D35
ATF3	6983.93	-3.47148	1.23219e-22	D1 vs D35
ATF4	24475.4	-2.11936	2.90525e-50	D1 vs D35
ATF7	442.763	0.646918	1.63585e-05	D1 vs D35
ATG101	1488.98	-0.963087	2.98878e-13	D1 vs D35
ATG16L1	2409.1	-1.09058	4.30808e-30	D1 vs D35
ATG5	937.319	-0.605757	9.06195e-06	D1 vs D35
ATG7	337.427	0.739422	6.56668e-10	D1 vs D35
ATG9A	4615.33	-1.51268	1.19219e-34	D1 vs D35
ATG9B	3304.7	-1.1007	1.48993e-08	D1 vs D35
ATIC	4675.79	1.64208	8.61453e-20	D1 vs D35
ATL2	5059.25	-0.967231	2.41161e-11	D1 vs D35
ATM	806.941	0.833476	6.46617e-18	D1 vs D35
ATN1	754.526	2.21648	1.14111e-35	D1 vs D35
ATOSB	196.784	0.923223	2.3437e-13	D1 vs D35
ATP10D	245.59	-0.670534	0.00544967	D1 vs D35
ATP11B	2372.2	0.767726	3.41178e-10	D1 vs D35
ATP13A2	614.231	1.09849	2.55859e-16	D1 vs D35
ATP1B4	15549.7	-3.60423	3.2275e-162	D1 vs D35
ATP23	885.331	-0.683106	4.7778e-09	D1 vs D35
ATP2A2	2911.69	1.27693	3.1132e-11	D1 vs D35
ATP2B1	1530.44	0.854672	4.15135e-14	D1 vs D35
ATP2C2	145.451	0.780603	0.00196976	D1 vs D35
ATP5A1W	5709.9	0.683775	4.87557e-06	D1 vs D35
ATP5PB	9727.38	-0.627192	2.53364e-05	D1 vs D35
ATP6	101891	-0.656587	6.58554e-05	D1 vs D35
ATP6AP1	3998.89	-1.77531	2.75764e-29	D1 vs D35
ATP6V0A2	2507.81	-1.03224	1.37376e-15	D1 vs D35
ATP6V0C	4858.37	-1.52611	3.26819e-37	D1 vs D35
ATP6V1A	2038.07	0.678815	5.81594e-09	D1 vs D35
ATP6V1C1	3749.8	-2.60082	2.83266e-21	D1 vs D35
ATP6V1E1	2133.37	-1.1817	4.37642e-22	D1 vs D35
ATP6V1G1	3047.79	-0.687497	1.34842e-05	D1 vs D35
ATP7A	2514.51	-1.70006	7.0079e-27	D1 vs D35
ATP8	23262.7	-0.722078	5.00404e-05	D1 vs D35
ATP8A1	643.481	-1.27648	1.45217e-17	D1 vs D35
ATP8B2	1582.9	0.611423	2.24788e-05	D1 vs D35
ATPAF1	956.56	-1.10496	4.68736e-14	D1 vs D35
ATPAF2	608.681	-0.716561	6.39826e-08	D1 vs D35
ATPSCKMT	1062.29	-5.44517	5.87788e-58	D1 vs D35
ATRN	5470.09	0.663873	1.03229e-08	D1 vs D35
ATRNL1	382.888	1.43208	9.43099e-20	D1 vs D35
ATXN10	551.062	-0.939679	2.58122e-06	D1 vs D35
ATXN3	7202.06	-0.727629	9.77094e-11	D1 vs D35
ATXN7	717.709	-1.0964	2.76115e-14	D1 vs D35
ATXN7L1	1664.62	-0.814897	0.000822554	D1 vs D35
ATXN7L2	207.781	-1.01011	1.86557e-05	D1 vs D35
AVEN	1029.4	-1.08362	9.02831e-20	D1 vs D35
AXIN1	812.953	-0.62521	3.27382e-05	D1 vs D35
AXIN2	206.512	1.31501	9.137e-10	D1 vs D35
AZI2	1551.12	-0.625392	6.72987e-15	D1 vs D35
AZIN1	5751.56	-1.40317	1.14222e-23	D1 vs D35
AZIN2	178.923	1.66711	6.71796e-11	D1 vs D35
B2M	14832.5	-2.74033	2.03602e-35	D1 vs D35
B3GALNT2	804.993	-1.30278	8.81785e-15	D1 vs D35
B3GALT6	172.882	1.09221	2.01213e-13	D1 vs D35
B3GNTL1	113.61	0.637304	8.56466e-05	D1 vs D35
B4GALNT3	673.186	1.58018	2.29055e-12	D1 vs D35
B4GALT3	1151.49	-0.728417	2.57464e-10	D1 vs D35
BAG1	655.493	0.62281	9.01462e-05	D1 vs D35
BAG2	7088.45	-2.12018	2.91952e-48	D1 vs D35
BAG3	58211.4	-4.78409	3.48691e-100	D1 vs D35
BAG4	1100.19	-1.01107	1.39853e-15	D1 vs D35
BAIAP2L1	403.812	1.0056	2.62859e-09	D1 vs D35
BANK1	82.8227	-1.92327	2.68969e-06	D1 vs D35
BAP1	1411.87	0.734474	2.21216e-21	D1 vs D35
BATF	39.6221	-1.515	9.11248e-05	D1 vs D35
BATF3	93.9839	-2.1625	1.21149e-07	D1 vs D35
BBLN	525.655	1.02817	3.02854e-10	D1 vs D35
BBOX1	2099.86	-1.08362	9.41747e-06	D1 vs D35
BCAP29	1990.39	-0.984737	2.10153e-14	D1 vs D35
BCAR1	1306.03	0.697579	8.26937e-09	D1 vs D35
BCAR3	2317.16	-2.17561	1.29464e-19	D1 vs D35
BCAS1	565.784	1.18671	2.65083e-24	D1 vs D35
BCAS3	897.231	-0.865728	2.79579e-06	D1 vs D35
BCAT1	3282.26	-1.45804	3.40956e-11	D1 vs D35
BCCIP	1100.36	-1.26935	1.78947e-17	D1 vs D35
BCDIN3D	115.761	0.968208	1.34122e-12	D1 vs D35
BCHE	775.41	2.2532	6.2064e-25	D1 vs D35
BCKDK	1784.12	0.686878	4.9564e-07	D1 vs D35
BCL10	802.021	-0.860986	6.63746e-06	D1 vs D35
BCL2	1064.39	0.681785	0.000266853	D1 vs D35
BCL2A1	93.5305	-1.66494	5.6281e-13	D1 vs D35
BCL2L1	1187.62	-0.798936	7.21494e-05	D1 vs D35
BCL2L10	7795.2	1.15167	4.84003e-13	D1 vs D35
BCL2L13	3212.97	-0.994741	2.7446e-11	D1 vs D35
BCL2L15	30.008	-1.14015	1.02256e-05	D1 vs D35
BCL6	824.1	-1.63004	3.94199e-06	D1 vs D35
BCL7A	978.994	1.15082	3.06566e-07	D1 vs D35
BCL9	597.888	0.939545	5.06205e-15	D1 vs D35
BCLAF1	2284.36	0.986441	1.75202e-21	D1 vs D35
BCO1	226.031	-0.93631	0.000232069	D1 vs D35
BCORL1	426.351	0.59701	0.00560467	D1 vs D35
BDH1A	4475.89	0.965704	0.000992878	D1 vs D35
BDKRB1	348.423	-1.2105	0.000595811	D1 vs D35
BECN1	2365.33	-1.01542	7.76173e-22	D1 vs D35
BEND7	1622.05	-1.58392	1.80522e-35	D1 vs D35
BEST3	1401.07	-2.74692	2.66126e-09	D1 vs D35
BF1	6038.38	-2.70992	3.75708e-26	D1 vs D35
BF2	7262.29	-2.46071	1.16629e-17	D1 vs D35
BHLHE40	3804.19	-1.05573	0.00316166	D1 vs D35
BHLHE41	190.094	-1.23411	2.37687e-05	D1 vs D35
BICD2	6446	-0.640129	0.000500162	D1 vs D35
BICRA	404.031	0.841674	5.81202e-09	D1 vs D35
BID	2951.44	-0.629232	5.10264e-09	D1 vs D35
BIN2	114.713	-1.74958	3.39264e-16	D1 vs D35
BIN3	451.91	1.6594	5.58353e-18	D1 vs D35
BIRC2	4347.63	-2.16748	3.92897e-93	D1 vs D35
BIRC8	3946.96	-0.675007	0.0049643	D1 vs D35
BLB1	529.796	-4.2073	4.07815e-39	D1 vs D35
BLB2	626.097	-4.076	1.87666e-24	D1 vs D35
BLCAP	9228.07	-1.70656	1.57105e-49	D1 vs D35
BLM	145.658	0.65787	0.000626806	D1 vs D35
BLMH	5329.51	-1.09407	5.61869e-23	D1 vs D35
BLOC1S1	244.695	-1.37454	5.44244e-12	D1 vs D35
BLOC1S5	2802.62	-1.0119	4.7435e-12	D1 vs D35
BLOC1S6	608.164	-0.605657	0.000496975	D1 vs D35
BLTP3B	919.495	-0.59275	2.63964e-06	D1 vs D35
BLZF1	969.81	-0.998228	1.55465e-14	D1 vs D35
BMERB1	2767.35	-3.13812	3.17307e-72	D1 vs D35
BMF	387.397	-0.623157	0.00454274	D1 vs D35
BMP2K	1437.14	1.48035	2.05284e-21	D1 vs D35
BMP6	624.313	-1.23093	2.02936e-14	D1 vs D35
BMP7	519.165	-0.746574	0.00216666	D1 vs D35
BMPER	348.265	2.43821	6.63515e-19	D1 vs D35
BMT2	584.971	-1.11242	4.11048e-06	D1 vs D35
BNIP1	223.133	0.639871	1.67709e-05	D1 vs D35
BNIP2	2260.11	-0.672161	1.89241e-07	D1 vs D35
BOC	484.519	1.0755	4.88955e-05	D1 vs D35
BOLA1	333.315	-1.29145	0.000232603	D1 vs D35
BOLA3	244.511	-1.25253	1.28225e-06	D1 vs D35
BOLL	136.196	-1.12499	1.7841e-06	D1 vs D35
BPGM	33996.3	-4.44425	1.71902e-158	D1 vs D35
BPHL	389.362	-0.825557	0.00010619	D1 vs D35
BPNT2	903.057	-0.859591	4.05944e-08	D1 vs D35
BRAT1	343.275	0.680714	9.63487e-08	D1 vs D35
BRD10	1566.13	-0.58746	0.00967895	D1 vs D35
BRD2	5265.64	-1.04256	1.61207e-17	D1 vs D35
BRD3	800.541	-0.757825	1.7562e-05	D1 vs D35
BRD7	3454.38	-1.28779	1.47882e-34	D1 vs D35
BRD9	374.397	0.817977	6.7531e-12	D1 vs D35
BRE	3316.83	-1.00967	2.17861e-25	D1 vs D35
BRICD5	331.577	-1.13965	0.000570887	D1 vs D35
BRIP1	176.822	0.948454	1.98787e-11	D1 vs D35
BROX	359.374	-0.663164	9.4909e-09	D1 vs D35
BST1	742.649	-0.981971	2.12146e-11	D1 vs D35
BTBD19	59.8893	0.963861	5.79356e-05	D1 vs D35
BTBD2	2235.84	-0.707794	2.25343e-07	D1 vs D35
BTBD9	2054.27	-1.16849	3.64919e-15	D1 vs D35
BTF3	2719.4	-0.709249	2.2124e-08	D1 vs D35
BTG2	27508	-2.56637	2.95171e-07	D1 vs D35
BTK	194.302	-0.741966	1.31154e-05	D1 vs D35
BTRC	1113.28	0.626709	1.86195e-10	D1 vs D35
BUD31	2419.36	-1.30128	2.47705e-21	D1 vs D35
BVES	5818.2	-1.37613	1.66779e-15	D1 vs D35
BZFP1	149.872	1.08297	2.02298e-10	D1 vs D35
BZW2	14238.1	-1.66022	1.19927e-36	D1 vs D35
C10H15ORF48	125.012	-2.35696	2.35745e-14	D1 vs D35
C10orf88	821.072	-0.718393	1.7006e-08	D1 vs D35
C11orf24	577.793	0.88387	1.12009e-07	D1 vs D35
C12orf4	597.805	0.658492	2.12679e-05	D1 vs D35
C12orf49	1591.04	-1.44386	3.87437e-18	D1 vs D35
C12orf65	736.195	-0.842546	2.81082e-09	D1 vs D35
C12orf73	874.603	-0.655686	0.00127662	D1 vs D35
C12orf75	117.047	1.59236	3.52122e-05	D1 vs D35
C14orf2	2022.25	-0.80804	2.39161e-08	D1 vs D35
C15orf61	450.662	-1.70177	1.36037e-16	D1 vs D35
C16orf72	7828.33	-1.57259	3.12403e-28	D1 vs D35
C17H9orf78	1139.24	-0.671769	3.70611e-07	D1 vs D35
C17orf58	369.213	1.93497	6.4577e-13	D1 vs D35
C17orf75	614.408	0.760514	0.000858041	D1 vs D35
C1D	637.66	-0.801511	7.11335e-06	D1 vs D35
C1GALT1C1	1538.8	-0.720872	2.9739e-11	D1 vs D35
C1H12orf29	181.936	-0.760838	4.63484e-05	D1 vs D35
C1H3ORF52	79.1237	-0.635423	0.039757	D1 vs D35
C1orf116	74.797	0.704395	0.0017166	D1 vs D35
C1orf131	426.318	-1.65047	1.99022e-25	D1 vs D35
C1orf43	2947.44	-1.7491	2.41648e-27	D1 vs D35
C1QTNF1	185.921	1.59474	1.11283e-17	D1 vs D35
C1QTNF3	2581.23	0.790819	0.00153842	D1 vs D35
C1QTNF6	562.354	1.55998	3.71865e-11	D1 vs D35
C1QTNF7	377.519	1.38283	4.26267e-13	D1 vs D35
C20H20ORF112	155.181	0.914644	9.81347e-11	D1 vs D35
C20H20ORF24	4578.63	-1.65354	1.55478e-38	D1 vs D35
C21H1orf174	1495.98	-0.946865	7.41673e-14	D1 vs D35
C21orf59	320.379	-1.03126	4.295e-14	D1 vs D35
C26H6ORF125	342.38	-0.69596	0.000327812	D1 vs D35
C2CD2	444.939	0.728822	3.58397e-06	D1 vs D35
C2CD5	1249.55	0.847655	4.74137e-07	D1 vs D35
C2H5ORF22	874.391	0.660078	1.11106e-05	D1 vs D35
C2H6orf52	1420.83	-1.01233	2.61831e-26	D1 vs D35
C2H7orf25	1429.46	-2.04671	9.80621e-40	D1 vs D35
C2orf69	265.191	-1.81774	5.70411e-16	D1 vs D35
C2orf76	275.29	-0.629329	0.000562028	D1 vs D35
C2orf88	82.8097	-0.744809	0.00217943	D1 vs D35
C3	821.266	1.21286	0.000666288	D1 vs D35
C3orf18	653.929	1.58577	1.47678e-17	D1 vs D35
C4orf46	324.697	-0.61716	2.81176e-06	D1 vs D35
C5orf15	3862.41	-0.927387	3.17123e-14	D1 vs D35
C6H10ORF71	15134.1	-0.591997	0.00652867	D1 vs D35
C6orf106	6524.15	-1.81252	1.72723e-90	D1 vs D35
C6orf120	2683.17	-0.713457	8.71948e-05	D1 vs D35
C6orf203	1520.69	-1.57626	1.21756e-41	D1 vs D35
C6orf89	805.434	1.55517	1.81625e-21	D1 vs D35
C7	1543.65	-0.993249	3.17465e-06	D1 vs D35
C8G	151.167	1.40318	8.70426e-09	D1 vs D35
C8H1ORF21	2384.84	-2.14557	2.21233e-109	D1 vs D35
C8orf59	188.166	-0.834459	0.000926334	D1 vs D35
C8orf82	344.88	2.33888	4.51211e-16	D1 vs D35
C9orf69	790.249	-0.722426	6.61901e-08	D1 vs D35
C9orf85	310.393	-0.93268	2.52831e-11	D1 vs D35
CA13	881.387	1.02195	1.12399e-05	D1 vs D35
CA2	2920.27	-1.10407	2.44389e-05	D1 vs D35
CA3A	3819.61	-3.23287	0.00010466	D1 vs D35
CA5B	666.182	-0.607699	0.000970158	D1 vs D35
CA9	1156.92	-1.5918	1.17528e-13	D1 vs D35
CAB39	6663.27	-1.19427	8.2867e-13	D1 vs D35
CAB39L	977.233	1.50006	3.77456e-14	D1 vs D35
CABIN1	1043.05	0.78432	2.75823e-09	D1 vs D35
CACNA2D2	565.388	1.81368	1.17422e-51	D1 vs D35
CACNB1	1595.37	-0.617325	0.0100981	D1 vs D35
CACNG1	18349.6	-1.58063	1.97527e-25	D1 vs D35
CACTIN	2709.02	-0.796096	4.17303e-09	D1 vs D35
CACUL1	996.577	-1.03179	4.92457e-27	D1 vs D35
CACYBP	3975.8	-1.33554	3.98637e-19	D1 vs D35
CAD	556.753	2.17929	3.2466e-32	D1 vs D35
CADM1	1974.11	2.41824	6.81714e-42	D1 vs D35
CADM3	2749.03	1.08909	3.3449e-08	D1 vs D35
CALHM2	246.135	0.774887	7.40442e-06	D1 vs D35
CALM1	31506.2	-2.7646	1.62221e-178	D1 vs D35
CALM2	35662.4	-2.3492	2.35897e-38	D1 vs D35
CALML4	437.982	-1.85165	1.74942e-56	D1 vs D35
CALU	860.792	1.28649	1.29784e-16	D1 vs D35
CAMK1	686.268	1.51266	1.74008e-21	D1 vs D35
CAMK1D	722.267	0.777359	0.00466476	D1 vs D35
CAMK2B	162.655	1.32529	2.95163e-14	D1 vs D35
CAMK2D	3989.86	-1.272	8.24846e-12	D1 vs D35
CAMK4	145.465	-0.616033	5.8773e-05	D1 vs D35
CAMSAP1	1559.05	-1.21869	6.39239e-12	D1 vs D35
CAMTA1	731.096	-1.14016	7.37613e-16	D1 vs D35
CAND2	11783.6	-1.53711	2.33301e-44	D1 vs D35
CAP2	8838.1	-1.6324	1.4856e-16	D1 vs D35
CAPG	99.123	0.707065	0.0002276	D1 vs D35
CAPN10	323.006	-0.766487	6.89455e-08	D1 vs D35
CAPN15	709.67	0.860292	2.68745e-10	D1 vs D35
CAPN2	452.605	0.698723	0.0111654	D1 vs D35
CAPN3	12688.2	-1.86955	1.90667e-31	D1 vs D35
CAPN5	553.612	0.905562	7.06661e-07	D1 vs D35
CAPRIN1	15396.2	-1.02172	1.59364e-22	D1 vs D35
CAPZA1	4847.39	-1.26744	8.61333e-12	D1 vs D35
CAPZA2	20150.8	-2.73062	1.2282e-67	D1 vs D35
CAPZB	10526.3	-1.27546	1.73743e-19	D1 vs D35
CARD11	230.078	-0.722478	0.000127589	D1 vs D35
CARD9	124.519	0.659766	0.000115284	D1 vs D35
CARF	198.475	0.602292	0.000244709	D1 vs D35
CARHSP1	1476.88	-0.631983	0.000309652	D1 vs D35
CARMIL1	973.142	-0.926218	1.31975e-10	D1 vs D35
CARNMT1	2563.68	-1.23756	2.09628e-12	D1 vs D35
CARNS1	2794.67	-2.86598	1.52654e-25	D1 vs D35
CASC4	6518.33	-0.59555	5.90786e-12	D1 vs D35
CASK	2084.98	-0.849409	2.22962e-14	D1 vs D35
CASKIN2	1438.47	0.849291	5.43018e-16	D1 vs D35
CASP10	232.331	-0.988499	0.000341215	D1 vs D35
CASP18	134.487	-1.3115	3.26779e-13	D1 vs D35
CASP2	597.698	0.6183	1.27815e-05	D1 vs D35
CASP7	326.022	-1.3077	1.47287e-07	D1 vs D35
CASP8	270.754	-0.715456	3.58921e-06	D1 vs D35
CASP9	132.221	0.662054	2.01127e-05	D1 vs D35
CASQ1	3193.78	-1.77567	2.72181e-16	D1 vs D35
CASQ2	86023.4	-1.22989	6.23736e-09	D1 vs D35
CASS4	219.738	-1.19445	0.000344804	D1 vs D35
CAT	9023.87	-0.860641	0.000221391	D1 vs D35
CATH3	188.049	2.1157	1.6078e-08	D1 vs D35
CAVIN4	28490.9	-0.904341	5.0336e-08	D1 vs D35
CBARP	376.506	-0.684593	0.0058569	D1 vs D35
CBFA2T2	696.378	-0.685418	1.10251e-07	D1 vs D35
CBFB	4857.4	1.17569	9.79458e-06	D1 vs D35
CBR3	1007.24	0.666683	4.63901e-07	D1 vs D35
CBWD1	921.346	-1.03308	3.63709e-18	D1 vs D35
CBX5	250.418	1.90829	3.57738e-18	D1 vs D35
CBY1	280.142	-1.64735	4.32848e-20	D1 vs D35
CC2D1A	164.779	0.753396	6.805e-06	D1 vs D35
CC2D2A	702.222	1.0494	9.22369e-08	D1 vs D35
CCAR1	2467.91	-0.606544	6.12299e-06	D1 vs D35
CCDC102A	273.438	0.928814	1.31132e-13	D1 vs D35
CCDC112	290.003	-0.706383	0.000791533	D1 vs D35
CCDC124	2911.66	-1.21459	1.46415e-19	D1 vs D35
CCDC126	1535.95	-1.14776	5.73233e-20	D1 vs D35
CCDC127	1532.82	-0.840004	4.02427e-11	D1 vs D35
CCDC141	2223.37	2.60284	7.83432e-16	D1 vs D35
CCDC191	191.051	0.808044	3.12731e-05	D1 vs D35
CCDC25	3364.13	-1.48811	1.52804e-19	D1 vs D35
CCDC28A	543.148	-0.652512	2.14045e-09	D1 vs D35
CCDC59	709.79	-0.61089	0.00717643	D1 vs D35
CCDC6	4004.38	-1.46498	9.21433e-30	D1 vs D35
CCDC69	820.222	1.68667	7.66515e-10	D1 vs D35
CCDC71L	636.765	-1.83844	5.25587e-14	D1 vs D35
CCDC80	5838.23	1.27905	3.97248e-12	D1 vs D35
CCDC88C	2433.67	-0.724925	0.000146115	D1 vs D35
CCDC91	351.984	1.10239	1.00222e-07	D1 vs D35
CCDC92	115.807	-0.70533	8.67926e-05	D1 vs D35
CCDC92B	298.263	-0.97652	7.9719e-05	D1 vs D35
CCDC97	438.53	-0.625331	1.43311e-05	D1 vs D35
CCDC9B	519.016	-1.08345	1.09882e-08	D1 vs D35
CCL21	55.7844	-1.93049	0.000924511	D1 vs D35
CCLI5	2637.68	-2.03633	3.05221e-19	D1 vs D35
CCN2	2421.51	1.31277	3.6501e-06	D1 vs D35
CCNB3	177.684	0.944242	0.00859052	D1 vs D35
CCND1	727.062	0.769568	0.00416417	D1 vs D35
CCND3	727.107	-1.59383	5.32507e-46	D1 vs D35
CCNE1	517.739	-1.72802	4.01622e-25	D1 vs D35
CCNG1	11607.5	-2.06749	8.58269e-30	D1 vs D35
CCNH	424.117	-0.601716	1.22985e-06	D1 vs D35
CCNI	23006.5	-1.32016	1.00027e-38	D1 vs D35
CCNL2	1878.25	0.609761	1.50876e-12	D1 vs D35
CCNT2	976.599	0.658226	8.97306e-07	D1 vs D35
CCNY	911.264	-2.27656	2.25114e-14	D1 vs D35
CCP110	655.395	0.590053	3.04075e-05	D1 vs D35
CCPG1	7233.71	-0.649236	0.00618009	D1 vs D35
CCR2	770.127	-0.997568	2.68776e-06	D1 vs D35
CCR8L	1085.54	1.04743	0.00020311	D1 vs D35
CCR9	1234.4	-0.82857	2.51472e-06	D1 vs D35
CCSAP	1613.57	-2.5681	1.58958e-08	D1 vs D35
CCSER2	714.676	-1.39815	1.00895e-14	D1 vs D35
CCT2	4745.12	-0.94524	4.78261e-07	D1 vs D35
CCT4	5531.27	-0.910112	8.04221e-08	D1 vs D35
CCT5	6718.81	-0.980953	2.08187e-08	D1 vs D35
CCT7	5677.71	-0.677645	1.44753e-06	D1 vs D35
CD164	12296.4	-1.60029	2.46826e-35	D1 vs D35
CD200R1A	106.761	-2.00424	1.16358e-08	D1 vs D35
CD24	647.148	-1.43829	1.40461e-07	D1 vs D35
CD247	126.757	-1.04538	0.000777926	D1 vs D35
CD274	153.028	-1.45758	1.74947e-09	D1 vs D35
CD300LG	67.8354	-1.10778	5.01207e-06	D1 vs D35
CD34	1300.2	1.56327	2.4519e-31	D1 vs D35
CD36	7646.07	2.90504	5.13371e-22	D1 vs D35
CD38	378.009	-2.32621	3.24793e-23	D1 vs D35
CD3D	121.07	-2.73866	1.57907e-25	D1 vs D35
CD3E	306.292	-3.86984	2.55046e-101	D1 vs D35
CD44	845.196	-1.03243	2.78113e-07	D1 vs D35
CD48	425.958	-1.62446	7.59331e-15	D1 vs D35
CD74	15206.4	-3.77482	1.77754e-126	D1 vs D35
CD81	9986.91	0.624988	9.29283e-08	D1 vs D35
CD88	197.079	-0.761811	0.00101019	D1 vs D35
CD9	866.984	1.60095	3.07188e-43	D1 vs D35
CD99L2	5783.3	-0.831884	1.94063e-09	D1 vs D35
CDC27	3437.39	-1.16601	9.23613e-29	D1 vs D35
CDC34	599.187	0.639918	0.00725608	D1 vs D35
CDC37L1	1289.66	-1.34784	1.04129e-15	D1 vs D35
CDC42EP1	1177.77	1.23578	1.45e-30	D1 vs D35
CDC42EP2	79.9166	0.805169	2.67982e-08	D1 vs D35
CDC42EP3	7339.31	-2.56646	2.77148e-32	D1 vs D35
CDC42EP4	131.686	1.39071	3.1509e-09	D1 vs D35
CDC42SE2	360.468	-1.05332	1.4307e-19	D1 vs D35
CDC45	181.524	0.783694	0.0142313	D1 vs D35
CDC73	2553.16	-0.675749	5.99167e-05	D1 vs D35
CDCA3	78.5645	1.39143	0.000125888	D1 vs D35
CDCA7	453.497	1.60387	2.43961e-10	D1 vs D35
CDCA9	126.148	0.712061	1.15399e-05	D1 vs D35
CDH15	3126.11	1.0421	1.06538e-07	D1 vs D35
CDH2	321.45	0.765272	2.99564e-06	D1 vs D35
CDH4	630.583	0.996948	0.000398431	D1 vs D35
CDH8	121.735	-0.917186	0.00114886	D1 vs D35
CDK1	457.844	0.851524	0.00981571	D1 vs D35
CDK17	1548.52	-0.994322	1.82092e-08	D1 vs D35
CDK2	229.309	1.56672	1.39319e-14	D1 vs D35
CDK5	564.01	0.614854	0.00170679	D1 vs D35
CDKN1A	954.13	-3.40741	2.21432e-22	D1 vs D35
CDON	789.98	1.81564	7.35518e-46	D1 vs D35
CDPF1	720.67	0.784073	1.9932e-05	D1 vs D35
CDR2	181.426	0.793375	0.000277775	D1 vs D35
CDS2	1477.08	0.742359	3.64448e-11	D1 vs D35
CDT1	268.224	1.33773	1.16273e-09	D1 vs D35
CDYL2	155.5	1.4369	3.97573e-14	D1 vs D35
CEBPB	2145.36	-0.922235	0.00785813	D1 vs D35
CEBPD	14231.6	-1.75979	1.31124e-07	D1 vs D35
CEBPG	3846.32	-1.26619	8.63469e-22	D1 vs D35
CECR1	293.884	2.08254	4.11304e-16	D1 vs D35
CELF6	89.3044	-0.806524	0.000610936	D1 vs D35
CENPK	85.9223	0.920075	0.0044979	D1 vs D35
CENPS	93.9521	1.07224	0.000217069	D1 vs D35
CENPT	293.086	0.78541	1.19444e-08	D1 vs D35
CENPX	332.136	1.07112	0.00105474	D1 vs D35
CEP112	246.625	-0.664685	5.98321e-06	D1 vs D35
CEP131	814.172	0.917251	3.10381e-05	D1 vs D35
CEP162	473.576	0.758607	0.00104175	D1 vs D35
CEP164	198.195	1.11028	2.85302e-15	D1 vs D35
CEP192	418.123	1.13347	4.21003e-09	D1 vs D35
CEP250	394.708	0.842469	2.27203e-06	D1 vs D35
CEP78	99.5023	0.58521	0.0133379	D1 vs D35
CEP83	112.015	0.599915	0.0012992	D1 vs D35
CEP85L	1326.96	-1.15905	9.5507e-07	D1 vs D35
CEP95	450.162	0.920499	1.88883e-06	D1 vs D35
CEPT1	2289.52	-1.39609	5.05907e-15	D1 vs D35
CERCAM	710.731	2.37432	4.78604e-47	D1 vs D35
CERS1	593.058	-1.40762	1.63137e-06	D1 vs D35
CERT1	2312.5	-0.745419	0.000739219	D1 vs D35
CETP	1169.15	-3.52845	3.78269e-49	D1 vs D35
CFAP410	558.827	0.61594	1.44317e-06	D1 vs D35
CFAP97	507.959	-1.24127	1.14058e-21	D1 vs D35
CFL2	18208.8	-1.06922	1.77168e-22	D1 vs D35
CFTR	371.894	-1.36626	9.9448e-07	D1 vs D35
CGRRF1	191.368	-1.03365	5.31949e-15	D1 vs D35
CHAC1	11170.7	-5.04041	1.03577e-09	D1 vs D35
CHAC2	160.772	1.17355	2.64523e-09	D1 vs D35
CHAMP1	5091.06	-1.59777	1.40802e-45	D1 vs D35
CHCHD10	4915.39	-1.95952	1.09859e-16	D1 vs D35
CHCHD2	12025	-1.41962	8.34682e-15	D1 vs D35
CHCHD3	7992.72	-0.755436	1.21877e-10	D1 vs D35
CHCHD4	657.034	0.792161	0.000239405	D1 vs D35
CHCHD7	747.184	-1.67099	1.94451e-32	D1 vs D35
CHD1	1319.96	-0.644962	0.000141234	D1 vs D35
CHD1L	317.56	0.697756	4.75718e-06	D1 vs D35
CHD4	4295.33	-0.869305	6.6993e-12	D1 vs D35
CHD6	1663.34	1.40376	2.03648e-29	D1 vs D35
CHD7	1740.41	-1.28725	5.8338e-08	D1 vs D35
CHEK2	159.303	0.592059	0.00231266	D1 vs D35
CHGB	416.088	-0.616266	0.0258819	D1 vs D35
CHID1	197.007	0.885788	6.09768e-06	D1 vs D35
CHKA	819.541	-1.34535	1.33324e-08	D1 vs D35
CHL1	308.952	1.19702	8.40758e-08	D1 vs D35
CHMP1B	1888.16	-0.735215	5.77917e-22	D1 vs D35
CHMP2B	2124.15	-0.601177	7.65232e-06	D1 vs D35
CHMP3	2627.85	-1.4274	7.97889e-33	D1 vs D35
CHMP4B	3225.73	-0.942023	1.24917e-38	D1 vs D35
CHMP4C	215.937	-0.700662	0.00569612	D1 vs D35
CHMP5	1577.48	-0.629163	8.92684e-09	D1 vs D35
CHMP6	3827.55	-0.750158	0.00591499	D1 vs D35
CHMP7	4574.68	-1.40256	9.13869e-29	D1 vs D35
CHN1	509.631	0.731656	1.60225e-12	D1 vs D35
CHN2	895.466	-1.17078	1.13504e-06	D1 vs D35
CHN2	60.2342	-1.15085	0.000187091	D1 vs D35
CHODL	440.122	1.30545	4.31689e-07	D1 vs D35
CHORDC1	2529.34	-1.73622	2.62256e-11	D1 vs D35
CHPF	451.383	1.55052	1.01208e-15	D1 vs D35
CHRD	503.992	1.67208	5.25814e-20	D1 vs D35
CHRNA1	527.763	0.932646	3.16822e-06	D1 vs D35
CHRNA5	250.381	-0.871439	8.27754e-05	D1 vs D35
CHRNB2	81.0285	-0.632166	0.014619	D1 vs D35
CHST12	307.953	0.938778	1.11619e-16	D1 vs D35
CHST14	800.453	0.979445	4.30671e-14	D1 vs D35
CHST3	267.356	0.761599	1.11341e-05	D1 vs D35
CHST6	340.512	0.685816	0.000157055	D1 vs D35
CHURC1	1731	-1.20038	1.55672e-09	D1 vs D35
CINP	154.982	-0.670581	1.21759e-05	D1 vs D35
CIR1	1184.08	-0.588513	3.47214e-08	D1 vs D35
CISD1	7049.2	-0.820165	7.7808e-08	D1 vs D35
CISD2	399.172	0.622481	1.32805e-06	D1 vs D35
CISH	4288.66	1.13901	5.14765e-05	D1 vs D35
CIZ1	2098.94	-0.732317	2.40802e-12	D1 vs D35
CKAP4	2788.14	0.997631	1.52186e-09	D1 vs D35
CKMT2	16372.2	-2.73862	1.03475e-31	D1 vs D35
CKS1B	92.2804	0.856492	0.0255145	D1 vs D35
CLCN1	1551.2	0.672232	0.00142483	D1 vs D35
CLCN4	324.854	2.15423	1.29544e-05	D1 vs D35
CLGN	139.232	-0.688612	0.0040005	D1 vs D35
CLIC3	213.009	2.27776	7.19336e-27	D1 vs D35
CLIC4	4290.87	0.677425	2.77739e-07	D1 vs D35
CLIC5	785.246	-3.71529	4.07758e-47	D1 vs D35
CLIP4	2743.09	-1.09231	0.00207747	D1 vs D35
CLK4	1474.49	-1.01697	2.76637e-12	D1 vs D35
CLMN	294.8	0.646251	0.0206702	D1 vs D35
CLMP	1117.73	0.720633	0.00642693	D1 vs D35
CLN6	782.329	-2.03999	5.18548e-35	D1 vs D35
CLOCK	2811.3	-0.675894	0.000154853	D1 vs D35
CLRN1	77.6117	-1.75115	6.39168e-07	D1 vs D35
CLSTN1	2528.75	0.663574	3.19514e-12	D1 vs D35
CLSTN3	430.959	0.948769	1.58526e-07	D1 vs D35
CLU	5300.95	-2.24711	1.67352e-27	D1 vs D35
CLUH	3408.98	1.47078	1.42607e-21	D1 vs D35
CMAS	561.884	-0.776383	6.19485e-08	D1 vs D35
CMC1	760.558	-1.20871	9.25768e-14	D1 vs D35
CMC2	397.322	-0.933524	3.1584e-08	D1 vs D35
CMC4	1122.44	-1.73464	1.79609e-51	D1 vs D35
CMKLR1	677.078	-1.25226	5.23609e-06	D1 vs D35
CMTM8	190.224	0.749173	7.90618e-07	D1 vs D35
CMTR2	520.282	0.776786	1.08161e-11	D1 vs D35
CMYA5	38097.2	-0.780237	0.000258801	D1 vs D35
CNBP	24137.6	-0.864597	1.36094e-13	D1 vs D35
CNEP1R1	1304.74	-0.606928	7.53461e-06	D1 vs D35
CNIH1	2647.26	-0.937738	1.21524e-10	D1 vs D35
CNIH4	1001.6	-0.721457	4.73069e-12	D1 vs D35
CNKSR1	632.07	1.05851	1.60787e-05	D1 vs D35
CNNM2	251.823	0.632201	9.85949e-06	D1 vs D35
CNOT11	2809.55	-1.92942	9.2069e-92	D1 vs D35
CNOT4	1289.11	-1.16919	2.62915e-16	D1 vs D35
CNOT6L	2110.41	-0.934101	6.35953e-10	D1 vs D35
CNOT7	4188.87	-0.735446	1.31303e-14	D1 vs D35
CNOT9	3483.16	-1.22781	1.27203e-25	D1 vs D35
CNPPD1	1427.52	-0.591447	3.46783e-06	D1 vs D35
CNRIP1	242.189	-1.99059	7.94057e-09	D1 vs D35
CNTFR	792.56	1.0895	0.000923703	D1 vs D35
COA3	235.642	0.948446	0.000159395	D1 vs D35
COA5	1070.59	-0.944592	6.25037e-07	D1 vs D35
COA8	1184.46	-3.25981	3.32398e-60	D1 vs D35
COBL	3433.66	1.05972	4.32385e-10	D1 vs D35
COG4	1312.74	1.08227	2.63115e-32	D1 vs D35
COL12A1	4118.96	1.89485	9.90205e-05	D1 vs D35
COL14A1	839.799	2.82493	7.37307e-21	D1 vs D35
COL16A1	2485.61	2.94457	9.67671e-58	D1 vs D35
COL1A1	40602.8	2.00115	8.58552e-10	D1 vs D35
COL1A2	75528	1.54917	5.45125e-07	D1 vs D35
COL26A1	214.697	0.61808	0.0486171	D1 vs D35
COL28A1	2654.53	-2.19498	1.01358e-35	D1 vs D35
COL3A1	148458	0.659853	8.06861e-05	D1 vs D35
COL4A5	11838.7	2.21268	3.40375e-30	D1 vs D35
COL4A6	8856.37	2.97327	1.1901e-67	D1 vs D35
COL5A1	9976.17	1.14622	8.46969e-10	D1 vs D35
COL5A2	9123.57	0.74578	0.000137551	D1 vs D35
COL8A1	665.703	-0.776393	7.90239e-06	D1 vs D35
COL8A2	383.777	0.880261	0.000552387	D1 vs D35
COLEC11	595.935	-0.924541	9.56016e-10	D1 vs D35
COLEC12	2407.82	0.869655	1.85892e-06	D1 vs D35
COMMD3	185.563	0.608063	0.00242648	D1 vs D35
COMMD5	630.176	0.65201	1.40814e-05	D1 vs D35
COMP	10850.6	-0.658102	0.0176785	D1 vs D35
COMT	1682.75	0.796651	0.0166732	D1 vs D35
COMTD1	436.28	-0.959439	5.10988e-08	D1 vs D35
COP1	939.67	-0.634848	7.63029e-08	D1 vs D35
COPA	4241.27	0.682659	3.32138e-16	D1 vs D35
COPG2	1257.32	0.845241	2.01143e-23	D1 vs D35
COPS2	8433.62	-2.29846	1.69899e-48	D1 vs D35
COPS3	6009.31	-2.31375	4.74133e-107	D1 vs D35
COPS4	3377.23	-0.694629	3.77746e-07	D1 vs D35
COPS5	4198.09	-2.61977	1.4441e-100	D1 vs D35
COPS7A	5819.81	-1.38079	3.81108e-32	D1 vs D35
COPS7B	891.89	-0.965832	1.16096e-11	D1 vs D35
COPS8	3618.03	-1.70069	4.08787e-51	D1 vs D35
COPS9	631.664	-1.19628	8.52027e-12	D1 vs D35
COQ2	317.043	-0.590822	1.99982e-05	D1 vs D35
COQ3	790.449	-1.14146	4.51315e-17	D1 vs D35
COQ8A	10225.6	1.06456	6.2236e-07	D1 vs D35
COQ9	6478.51	-1.64748	2.66296e-31	D1 vs D35
CORO1B	287.239	1.37912	4.13111e-16	D1 vs D35
CORO2B	342.409	1.40519	1.08157e-13	D1 vs D35
CORO6	6240.65	-1.00575	8.22734e-06	D1 vs D35
CORO7	402.304	0.979644	3.67234e-10	D1 vs D35
COX14	56.0586	-1.47746	7.23644e-10	D1 vs D35
COX17	757.053	-1.45625	7.61093e-10	D1 vs D35
COX2	181845	-0.670477	6.19087e-05	D1 vs D35
COX5B	1245.6	-0.70193	1.60147e-05	D1 vs D35
COX6A1	1982.72	2.27377	4.88912e-25	D1 vs D35
COX7A2	349.864	1.67249	1.10913e-12	D1 vs D35
COX7A2L	3636.96	-0.874682	2.1746e-15	D1 vs D35
COX7C	777.576	-0.982987	6.51179e-07	D1 vs D35
CP	536.677	0.646842	0.0045757	D1 vs D35
CPAMD8	854.982	1.10131	2.01323e-08	D1 vs D35
CPED1	608.001	1.59647	7.6102e-06	D1 vs D35
CPM	3215.35	0.698699	2.96981e-09	D1 vs D35
CPN1	668.254	-2.19181	2.8496e-08	D1 vs D35
CPNE8	486.904	-0.613631	0.00783413	D1 vs D35
CPOX	488.857	-0.93105	0.000561391	D1 vs D35
CPQ	310.831	1.70127	1.68623e-19	D1 vs D35
CPSF7	257.427	1.0916	6.98991e-20	D1 vs D35
CPT2	1387.65	0.88979	2.64598e-08	D1 vs D35
CPTP	338.498	1.43151	1.53829e-34	D1 vs D35
CPXM1	732.036	3.50053	4.34415e-65	D1 vs D35
CRBN	1681.36	-0.913361	5.7455e-05	D1 vs D35
CRCP	681.238	0.964282	2.18836e-08	D1 vs D35
CREB3L2	805.919	0.642607	3.33978e-05	D1 vs D35
CREBBP	2151.32	-0.810421	3.2055e-12	D1 vs D35
CREBL2	1270.32	-0.947545	0.00123216	D1 vs D35
CREBRF	813.19	-0.951342	3.81894e-06	D1 vs D35
CREG1	12172.2	-1.76524	1.60815e-07	D1 vs D35
CRELD1	2022.31	0.784978	0.000214246	D1 vs D35
CREM	3791.34	-3.93169	4.60465e-19	D1 vs D35
CRHR2	797.836	-1.63884	5.24619e-14	D1 vs D35
CRIP1	1657.58	0.586645	0.000663834	D1 vs D35
CRIPT	2704.28	-1.17767	1.29066e-43	D1 vs D35
CRISPLD1	464.864	1.11433	6.96064e-07	D1 vs D35
CRKL	1621.75	-0.656235	1.63687e-06	D1 vs D35
CRLF1	171.725	0.866203	0.000906921	D1 vs D35
CRLS1	1375.18	-0.971166	2.27264e-17	D1 vs D35
CROT	2505.05	0.689894	4.46895e-08	D1 vs D35
CRPPA	922.025	-0.745424	0.00822397	D1 vs D35
CRTAP	1726.48	1.15555	2.25823e-12	D1 vs D35
CRY1	10114	-1.19285	3.19625e-15	D1 vs D35
CRY2	3710.29	-1.14043	1.42038e-23	D1 vs D35
CRYAB	4864.53	-1.77642	3.45879e-16	D1 vs D35
CRYL1	3214.24	-1.73087	3.49724e-17	D1 vs D35
CRYM	301.556	0.736736	0.00440176	D1 vs D35
CSAD	120.567	1.59535	2.27463e-07	D1 vs D35
CSDE1	41005.1	-1.37345	1.24425e-45	D1 vs D35
CSF1	456.119	-0.922488	0.00249123	D1 vs D35
CSF2RA	191.983	-0.661009	0.00824133	D1 vs D35
CSNK1G1	445.047	0.675546	1.94802e-06	D1 vs D35
CSNK1G2	1826.68	-0.907983	1.41634e-15	D1 vs D35
CSPG4	1302.97	1.03861	1.73854e-09	D1 vs D35
CSRNP1	967.775	0.651813	0.0245506	D1 vs D35
CSRP2	992.536	0.915066	7.08973e-05	D1 vs D35
CST3	5965.98	-0.74987	1.84846e-06	D1 vs D35
CSTB	499.646	-0.999771	1.40246e-13	D1 vs D35
CSTF2	736.302	1.29758	2.45712e-28	D1 vs D35
CSTF3	903.997	-0.817885	3.79052e-13	D1 vs D35
CTBP1	5871.53	-1.04677	4.38197e-16	D1 vs D35
CTDSP1	1948.93	-0.815788	2.52156e-08	D1 vs D35
CTDSPL2	3372.31	-1.60426	2.41017e-22	D1 vs D35
CTIF	591.952	-1.03107	9.07532e-18	D1 vs D35
CTNNA1	4335.42	0.631879	6.20989e-20	D1 vs D35
CTNNAL1	611.919	-0.723209	0.000134401	D1 vs D35
CTNNB1	6760.92	0.94648	1.32452e-36	D1 vs D35
CTNNBIP1	1257.4	-1.02072	8.9957e-21	D1 vs D35
CTNS	945.001	-1.08126	4.01014e-27	D1 vs D35
CTPS1	1864.73	-1.01731	1.28225e-13	D1 vs D35
CTPS2	389.626	0.806029	4.13489e-05	D1 vs D35
CTSB	9563.34	-0.711297	0.000173723	D1 vs D35
CTSC	2367.83	-1.29189	6.38577e-11	D1 vs D35
CTSD	15530.9	-0.591963	0.0149158	D1 vs D35
CTSK	968.724	1.50107	1.02704e-17	D1 vs D35
CTSO	509.34	0.722048	0.000627139	D1 vs D35
CTSV	11377.5	-1.08325	3.52763e-05	D1 vs D35
CTSZ	2762.03	-0.956083	2.53908e-28	D1 vs D35
CTTNBP2	1483.39	-1.83526	5.31536e-21	D1 vs D35
CUEDC2	1150.84	-1.88421	1.30108e-50	D1 vs D35
CUL2	3647.09	-0.83785	6.2329e-11	D1 vs D35
CUL3	14638.2	-2.17821	6.15475e-80	D1 vs D35
CUL5	2658.23	-1.21803	5.93528e-12	D1 vs D35
CUTA	1398.38	-0.861679	0.00365949	D1 vs D35
CUX1	1935.87	0.791138	1.40121e-17	D1 vs D35
CWC15	4739.44	-1.06134	3.95628e-19	D1 vs D35
CWF19L2	359.376	1.00226	1.18722e-18	D1 vs D35
CX3CL1	743.391	-0.768689	9.93789e-05	D1 vs D35
CXCL12	4367.92	2.66009	6.20377e-49	D1 vs D35
CXCL14	276.276	0.768137	0.0267531	D1 vs D35
CXCR4	134.204	-1.42008	3.01021e-09	D1 vs D35
CXCR7	4409.29	0.811297	6.83595e-07	D1 vs D35
CXorf23	1336.91	-0.783464	6.4624e-10	D1 vs D35
CYB561A3	347.93	-0.706214	5.03695e-05	D1 vs D35
CYB5D2	573.554	-0.645829	1.47538e-05	D1 vs D35
CYBA	296.868	0.863522	6.8539e-06	D1 vs D35
CYBB	124.925	-0.81247	0.000232244	D1 vs D35
CYP27A1	664.089	-1.17796	3.17513e-06	D1 vs D35
CYP2R1	237.861	-0.856508	0.000935806	D1 vs D35
CYP2U1	620.797	-1.7654	1.74888e-21	D1 vs D35
CYP7B1	925.607	1.48194	1.70687e-09	D1 vs D35
CYR61	1478.31	1.89201	1.24399e-15	D1 vs D35
CYTH3	4072.6	-0.590977	6.43681e-05	D1 vs D35
CYTH4	180.201	-1.19722	7.7957e-11	D1 vs D35
CYTIP	48.832	-1.94652	2.88709e-19	D1 vs D35
CZH5ORF30	279.18	0.675844	0.00119593	D1 vs D35
DAAM1	561.556	0.753707	6.68401e-07	D1 vs D35
DACT1	841.513	1.62008	4.02231e-40	D1 vs D35
DAGLB	910.306	-1.28433	1.07123e-26	D1 vs D35
DAO	167.683	0.700446	0.00571273	D1 vs D35
DAP	1508.09	1.3422	0.0131599	D1 vs D35
DAP3	2030.78	-1.09959	1.87662e-18	D1 vs D35
DAPK2	1053.92	0.821347	0.011844	D1 vs D35
DAPK3	1401.63	1.45939	8.40134e-39	D1 vs D35
DAZAP1	3648.41	-1.03253	4.94721e-26	D1 vs D35
DBF4	330.204	-0.660925	0.00143382	D1 vs D35
DBN1	166.613	1.83895	2.24807e-17	D1 vs D35
DBNDD1	49.9336	0.589348	0.00662038	D1 vs D35
DBR1	2493.64	-0.586073	4.66807e-06	D1 vs D35
DCAF10	163.832	-0.695598	0.00640818	D1 vs D35
DCAF6	14073	-1.31008	2.27067e-40	D1 vs D35
DCBLD1	1154.99	1.18945	8.16209e-06	D1 vs D35
DCBLD2	2638.53	0.592163	1.04115e-09	D1 vs D35
DCK2	265.101	1.53695	5.26072e-09	D1 vs D35
DCLRE1A	301.742	0.678742	3.82344e-05	D1 vs D35
DCP1B	986.383	-0.726411	0.000387438	D1 vs D35
DCTD	385.416	0.737491	0.00864448	D1 vs D35
DCTN2	2310.82	-0.587507	1.95244e-06	D1 vs D35
DCTN3	833.675	-0.838688	1.25111e-08	D1 vs D35
DCUN1D2	1672.86	-0.591113	4.24053e-05	D1 vs D35
DCUN1D5	892.881	-1.40829	2.80948e-15	D1 vs D35
DCXR	188.616	1.67606	8.79147e-14	D1 vs D35
DDA1	2659.27	-1.06685	1.84072e-24	D1 vs D35
DDAH1	62.9879	1.11244	1.50859e-05	D1 vs D35
DDHD1	595.93	2.58556	1.19925e-16	D1 vs D35
DDR2	661.213	1.34559	8.81652e-11	D1 vs D35
DDRGK1	1723.37	-0.817116	2.89737e-12	D1 vs D35
DDTL	930.013	0.735804	1.98793e-07	D1 vs D35
DDX1	4303.87	-0.855001	2.52928e-10	D1 vs D35
DDX19	4535.08	-0.873044	4.65769e-12	D1 vs D35
DDX24	1040.14	0.766902	0.000179992	D1 vs D35
DDX3X	133647	-3.12863	6.45247e-59	D1 vs D35
DDX41	766.966	0.661685	2.82681e-06	D1 vs D35
DDX42	2029.27	0.854719	6.38428e-25	D1 vs D35
DDX54	1042.5	0.604433	2.00227e-08	D1 vs D35
DDX59	703.928	-2.01957	1.98665e-10	D1 vs D35
DECR1	4358.86	0.857001	2.17002e-07	D1 vs D35
DEDD	208.731	-0.82115	1.57845e-07	D1 vs D35
DEF8	400.772	-0.588351	0.000184116	D1 vs D35
DENND1A	1179.34	1.54886	4.16539e-38	D1 vs D35
DENND1B	317.741	-1.91018	2.92283e-25	D1 vs D35
DENND2A	2067.08	1.10745	1.1842e-28	D1 vs D35
DENND2B	640.239	0.635263	1.06599e-05	D1 vs D35
DENND2C	1086.38	1.02561	5.66681e-06	D1 vs D35
DENND4A	2326.47	-1.55583	7.91413e-10	D1 vs D35
DENND6B	873.902	1.11354	2.24932e-09	D1 vs D35
DENR	990.624	-0.925363	3.60903e-09	D1 vs D35
DEPDC5	668.69	0.658698	2.82621e-13	D1 vs D35
DEPTOR	4519.74	-0.782879	1.75727e-05	D1 vs D35
DERA	510.681	0.763333	0.000446904	D1 vs D35
DES	55469.6	-1.26808	4.26569e-09	D1 vs D35
DGKA	95.7601	0.623517	0.00718128	D1 vs D35
DGKD	1015.21	0.767471	0.000226745	D1 vs D35
DGKZ	1084.07	-0.833505	3.56389e-11	D1 vs D35
DHCR7	248.095	0.829627	4.41241e-05	D1 vs D35
DHFR	91.3797	1.0339	0.000196755	D1 vs D35
DHH	88.9897	1.61497	4.31835e-11	D1 vs D35
DHRS11	161.14	0.61899	0.0032035	D1 vs D35
DHRS4	1033.98	0.722485	2.55075e-05	D1 vs D35
DHRS7	1500.79	1.18307	5.01735e-09	D1 vs D35
DHX30	1641.39	1.08332	2.28022e-33	D1 vs D35
DHX37	881.748	0.843804	1.34977e-12	D1 vs D35
DHX40	784.018	-1.10503	7.98403e-13	D1 vs D35
DHX58	517.16	-2.71409	3.21668e-13	D1 vs D35
DIAPH2	4331.01	-1.25643	4.44058e-09	D1 vs D35
DIEXF	590.799	0.918111	1.85236e-14	D1 vs D35
DIMT1	625.562	-0.78715	6.00674e-07	D1 vs D35
DIO3	92.2169	1.21632	0.0028216	D1 vs D35
DIP2A	1352.11	1.01305	1.03178e-23	D1 vs D35
DIPK1B	138.466	0.841668	1.47853e-05	D1 vs D35
DIRAS2	586.583	-1.49213	1.54137e-13	D1 vs D35
DIS3	856.557	1.06676	1.87853e-13	D1 vs D35
DIS3L	894.815	-0.867863	2.7364e-09	D1 vs D35
DISC1	341.914	0.679503	4.30117e-05	D1 vs D35
DISP1	1417.82	0.783824	3.85115e-09	D1 vs D35
DIXDC1	314.815	0.626434	0.000863431	D1 vs D35
DKC1	2955.58	0.730036	4.6092e-19	D1 vs D35
DKK3	1369.08	0.737428	0.000868117	D1 vs D35
DLAT	5842.32	0.982228	1.05138e-11	D1 vs D35
DLC1	2819.99	0.956221	3.95349e-09	D1 vs D35
DLD	6782.94	-0.601744	4.4931e-05	D1 vs D35
DLG3	183.712	0.646633	0.000130876	D1 vs D35
DLG5	601.074	0.907618	8.2394e-10	D1 vs D35
DLGAP4	1874.19	-0.658252	7.98412e-08	D1 vs D35
DLK1	511.613	1.71518	1.24474e-08	D1 vs D35
DLL4	1140.41	-1.63518	1.38712e-16	D1 vs D35
DMA	141.976	-2.35924	2.08384e-23	D1 vs D35
DMB2	132.022	-2.21221	1.43434e-15	D1 vs D35
DMGDH	587.273	2.27357	7.50394e-27	D1 vs D35
DMTN	235.881	0.814967	4.99859e-05	D1 vs D35
DMXL1	852.657	0.609447	1.42762e-06	D1 vs D35
DNAAF10	2355.4	-1.52533	7.35709e-13	D1 vs D35
DNAAF4	143.397	0.882912	0.000808218	D1 vs D35
DNAAF6	164.066	-1.66395	2.2975e-13	D1 vs D35
DNAJA1	5965.74	-1.27795	6.34574e-06	D1 vs D35
DNAJA3	6724	-1.16652	1.59575e-37	D1 vs D35
DNAJA4	21936.9	-4.44859	2.1532e-35	D1 vs D35
DNAJB1	806.61	-2.43982	4.03113e-11	D1 vs D35
DNAJB12	2208.87	-1.0003	7.98748e-20	D1 vs D35
DNAJB13	6049.85	-3.07331	2.30141e-13	D1 vs D35
DNAJB14	1859.66	-0.638071	7.50323e-34	D1 vs D35
DNAJB2	5496.93	-3.11087	6.95799e-71	D1 vs D35
DNAJB4	10329	-2.16312	6.36316e-36	D1 vs D35
DNAJB6	7037.73	-1.89127	2.72193e-37	D1 vs D35
DNAJB9	3492.84	-1.80268	1.28492e-20	D1 vs D35
DNAJC1	2774.01	-1.78676	3.38439e-60	D1 vs D35
DNAJC15	624.207	-1.67968	1.68636e-28	D1 vs D35
DNAJC16	1334.7	-0.914491	3.52469e-10	D1 vs D35
DNAJC17	254.359	1.52842	9.15014e-26	D1 vs D35
DNAJC18	2101.08	-0.931957	3.85216e-14	D1 vs D35
DNAJC19	1170.27	-1.92518	4.97992e-52	D1 vs D35
DNAJC2	3733.66	-1.85386	6.33357e-46	D1 vs D35
DNAJC25	1457.67	-1.77021	1.73984e-43	D1 vs D35
DNAJC27	580.069	1.31328	2.39312e-28	D1 vs D35
DNAJC28	339.189	0.656133	0.00577195	D1 vs D35
DNAJC7	7580.32	-0.645251	3.97039e-09	D1 vs D35
DNAL4	239.405	0.644536	1.13449e-05	D1 vs D35
DNASE1L3	1379.12	-1.62684	5.8492e-20	D1 vs D35
DNLZ	231.323	-0.689893	0.0015247	D1 vs D35
DNM1	452.858	1.28202	5.29883e-07	D1 vs D35
DNM3	330.895	0.918419	9.82915e-07	D1 vs D35
DNMBP	748.113	1.05267	5.34297e-18	D1 vs D35
DNMT1	897.765	0.748867	6.24152e-11	D1 vs D35
DNPEP	2889.38	-0.887794	1.49472e-07	D1 vs D35
DNTTIP1	1306.6	-1.55644	1.74221e-21	D1 vs D35
DOCK1	2195.42	0.739962	0.00055854	D1 vs D35
DOCK2	299.749	-2.05732	5.09298e-30	D1 vs D35
DOCK7	1650.66	0.798369	1.49457e-14	D1 vs D35
DOCK8	259.518	-1.11329	2.55414e-09	D1 vs D35
DOHH	658.224	-0.78576	0.000145095	D1 vs D35
DOK5	1564.77	3.34394	5.45106e-37	D1 vs D35
DONSON	75.0559	0.962494	1.14642e-05	D1 vs D35
DOP1A	756.069	1.27231	4.53078e-25	D1 vs D35
DPF2	1086.03	0.74609	4.14088e-09	D1 vs D35
DPF3	109.012	-0.995012	0.000492958	D1 vs D35
DPH1	201.84	0.604899	4.87557e-05	D1 vs D35
DPH2	79.9546	0.898791	0.0002126	D1 vs D35
DPH3P1	968.672	-1.03302	8.16606e-16	D1 vs D35
DPH5	1347.58	-0.60886	7.43349e-09	D1 vs D35
DPH6	233.129	1.36712	1.29024e-14	D1 vs D35
DPH7	1110.13	-1.70354	1.82865e-16	D1 vs D35
DPP10	594.196	1.4641	4.7954e-08	D1 vs D35
DPP7	1516.95	-1.63521	3.43121e-18	D1 vs D35
DPP8	1751.61	-1.37291	1.20144e-28	D1 vs D35
DPY19L3	808.924	0.867139	0.0001908	D1 vs D35
DPY30	363.733	-1.39991	7.23539e-12	D1 vs D35
DPYSL3	718.988	0.82631	0.00015749	D1 vs D35
DR1	1748.43	-0.795864	1.00154e-06	D1 vs D35
DRAM1	233.396	-3.17745	1.02258e-28	D1 vs D35
DRAP1	1754.04	-0.810137	1.64897e-08	D1 vs D35
DRG1	1770.36	-1.19229	6.65098e-37	D1 vs D35
DROSHA	401.664	0.910247	9.45738e-11	D1 vs D35
DTD1	1493.07	-0.810917	1.81184e-11	D1 vs D35
DTD2	331.069	0.85954	8.94319e-05	D1 vs D35
DTNA	6824.53	1.23747	8.42402e-06	D1 vs D35
DTWD2	309.97	-1.04725	1.91647e-06	D1 vs D35
DTX2	1381.74	0.793552	3.69644e-11	D1 vs D35
DTX3L	571.652	-1.0292	1.18551e-08	D1 vs D35
DTYMK	411.944	1.39335	9.86967e-15	D1 vs D35
DUS1L	1818.11	-0.836962	1.33065e-12	D1 vs D35
DUS2	492.873	-0.785883	1.24018e-06	D1 vs D35
DUSP12	196.061	0.784294	1.00533e-10	D1 vs D35
DUSP13A	926.48	-2.89645	1.35092e-52	D1 vs D35
DUSP13B	266.925	0.588317	0.0325668	D1 vs D35
DUSP19	684.275	-0.776328	0.000186315	D1 vs D35
DUSP22	2972.84	1.98413	8.37735e-46	D1 vs D35
DUSP26	1004.69	1.83279	1.89394e-12	D1 vs D35
DUSP29	1470.12	-1.79267	5.40619e-09	D1 vs D35
DUSP3	3585.66	-2.07066	4.96471e-90	D1 vs D35
DUSP8	1459.21	1.86907	7.45409e-12	D1 vs D35
DVL1	2850.05	-0.721231	5.05729e-11	D1 vs D35
DVL3	820.065	0.776092	4.19179e-13	D1 vs D35
DYL1	1285.29	-0.897877	2.0174e-05	D1 vs D35
DYM	2016.92	-1.10379	7.86411e-24	D1 vs D35
DYNC1LI1	2313.02	-0.609643	3.07223e-12	D1 vs D35
DYNLL2	3135.8	-1.57993	1.96602e-15	D1 vs D35
DYNLRB1	2138.27	-1.04885	1.43993e-13	D1 vs D35
DYNLT1	204.565	-0.634146	0.00731538	D1 vs D35
DYNLT2	25.6077	-0.997144	0.000203122	D1 vs D35
DYNLT3	1691.88	-1.5625	3.78863e-34	D1 vs D35
DYRK1A	3145.03	0.666948	0.000120342	D1 vs D35
DYRK3	3240.93	1.06517	2.2291e-08	D1 vs D35
DZIP1	422.714	1.26393	3.82216e-09	D1 vs D35
E2F1	284.476	1.41543	5.7543e-06	D1 vs D35
E2F6	1111.99	-0.991234	1.59505e-11	D1 vs D35
E2F8	162.739	1.35269	4.82574e-07	D1 vs D35
EAF2	219.641	-1.14647	0.000103375	D1 vs D35
EARS2	95.0788	1.27459	2.18339e-15	D1 vs D35
EBAG9	1690.06	-1.35569	9.38199e-39	D1 vs D35
EBF1	408.487	0.692427	0.0041048	D1 vs D35
EBF4	347.041	1.28959	5.06293e-15	D1 vs D35
ECH1	884.894	1.22564	1.95041e-06	D1 vs D35
ECHDC3	717.456	-1.5473	1.10867e-21	D1 vs D35
ECHS1	1887.95	1.2342	5.68165e-15	D1 vs D35
ECM2	4629.51	1.32832	7.15171e-08	D1 vs D35
ECPAS	4484.75	-0.862079	3.14864e-20	D1 vs D35
ECRG4	958.174	1.80918	2.38148e-22	D1 vs D35
EDA2R	3178.05	-1.30959	0.00433548	D1 vs D35
EDF1	5055.09	-1.02644	7.72051e-16	D1 vs D35
EDIL3	1088.89	0.69209	0.00853421	D1 vs D35
EDNRB	1482.29	-2.83984	2.88771e-32	D1 vs D35
EDRF1	2890.53	-0.979248	1.61441e-14	D1 vs D35
EEF1A2	216163	-0.83493	8.86101e-11	D1 vs D35
EEF1AKMT1	1727.3	-1.62106	2.69196e-25	D1 vs D35
EEF1AKMT2	428.408	-0.926175	7.11769e-09	D1 vs D35
EEF1B2	27791.9	-0.977127	9.94418e-08	D1 vs D35
EEF1D	40334.3	-0.852593	1.21538e-10	D1 vs D35
EEF1E1	1875.51	-0.627542	2.51559e-05	D1 vs D35
EEF2K	3926.31	-1.08586	7.78405e-11	D1 vs D35
EEF2KMT	306.931	0.749101	1.74085e-07	D1 vs D35
EFCAB14	1612.35	-0.631955	5.05561e-10	D1 vs D35
EFEMP1	2445.19	0.699943	7.20471e-08	D1 vs D35
EFHD2	21.3596	-1.12542	0.00284547	D1 vs D35
EFNB2	924.558	-0.870624	1.75888e-10	D1 vs D35
EFTUD2	2045.33	0.77521	5.24642e-17	D1 vs D35
EGF	534.915	1.72835	8.57877e-07	D1 vs D35
EGFL6	1117.79	1.54375	2.89461e-08	D1 vs D35
EGFLAM	693.443	0.660334	1.07289e-09	D1 vs D35
EGLN1	18181.7	-1.52625	1.37455e-16	D1 vs D35
EGLN3	926.449	-0.759382	0.00300622	D1 vs D35
EHBP1	2234.57	-1.00241	1.12227e-11	D1 vs D35
EHD3	9183.33	-1.33487	7.16022e-26	D1 vs D35
EHMT1	1506.1	0.807966	7.74803e-09	D1 vs D35
EI24	6184.63	-1.27593	2.01639e-32	D1 vs D35
EIF1	8778.61	-1.52278	7.94079e-30	D1 vs D35
EIF1AX	6213.06	-1.47858	9.38507e-15	D1 vs D35
EIF1B	1396.93	-1.67066	8.95831e-36	D1 vs D35
EIF2B2	2089.56	-1.11232	1.46862e-21	D1 vs D35
EIF2D	1648.56	-0.81751	8.81163e-10	D1 vs D35
EIF2S2	11813.9	-2.48901	1.9699e-199	D1 vs D35
EIF2S3	16728.2	-0.588121	8.15685e-11	D1 vs D35
EIF3B	12940.2	-0.679357	1.17281e-21	D1 vs D35
EIF3E	13328.7	-0.855323	2.98886e-17	D1 vs D35
EIF3J	11194.4	-1.81108	6.54362e-118	D1 vs D35
EIF4A2	62902.1	-1.11954	5.90735e-61	D1 vs D35
EIF4G2	65455.2	-1.85847	3.63481e-64	D1 vs D35
EIF4G3	3010.85	-1.3153	6.32751e-25	D1 vs D35
EIF5	33342.3	-3.00354	5.23383e-106	D1 vs D35
EIF5B	5626.63	-1.15255	3.28547e-31	D1 vs D35
ELAC2	739.686	0.712609	7.13133e-11	D1 vs D35
ELL	3985.52	-2.06583	5.85347e-17	D1 vs D35
ELL2	194.32	-0.93894	0.000109851	D1 vs D35
ELMOD2	1278.89	1.12772	1.06827e-12	D1 vs D35
ELN	6601.65	2.45325	1.37566e-25	D1 vs D35
ELOB	576.466	-1.34181	4.39592e-19	D1 vs D35
ELOVL5	1365.85	-0.61249	1.69247e-08	D1 vs D35
ELOVL7	726.01	-0.702823	6.19791e-07	D1 vs D35
ELP6	221.749	1.07609	2.61249e-09	D1 vs D35
EMB	301.615	-1.66358	1.21957e-07	D1 vs D35
EMC3	1990.45	-0.938929	7.7071e-11	D1 vs D35
EMC6	1051.87	-1.76226	1.4989e-18	D1 vs D35
EMC8	916.988	-0.841365	2.86573e-06	D1 vs D35
EMID1	83.9048	0.648275	0.00148017	D1 vs D35
EML3	531.412	1.08475	3.34253e-12	D1 vs D35
EMP2	4138.93	-0.654476	0.000500901	D1 vs D35
ENAH	8149.75	1.18644	1.96125e-06	D1 vs D35
ENDOD1	1370.11	1.46082	3.3157e-11	D1 vs D35
ENKD1	351.887	-1.39694	9.02179e-07	D1 vs D35
ENO1	24732	-0.691065	1.44053e-06	D1 vs D35
ENOX2	1346.71	-0.596808	0.00063196	D1 vs D35
ENPP2	948.359	0.923456	1.05063e-05	D1 vs D35
ENPP3	564.384	-1.40922	8.83675e-11	D1 vs D35
ENPP6	292.395	0.735042	0.000132057	D1 vs D35
ENTPD5	1282.92	-0.615004	0.000323505	D1 vs D35
ENTPD6	989.513	-1.94284	1.72464e-14	D1 vs D35
ENTPD7	109.421	0.884281	3.0926e-05	D1 vs D35
ENTREP1	472.028	-2.3884	6.0342e-47	D1 vs D35
ENY2	215.584	-0.729288	0.000591902	D1 vs D35
EPAS1	15575.9	-0.777385	9.72834e-08	D1 vs D35
EPB41L4A	240.917	-0.639023	0.00322871	D1 vs D35
EPB41L5	357.955	0.86913	4.34672e-09	D1 vs D35
EPDR1	1930.05	-3.09638	1.43184e-75	D1 vs D35
EPHA3	1320.35	0.911644	1.67438e-08	D1 vs D35
EPHB2	610.312	1.27558	2.74222e-21	D1 vs D35
EPHB3	305.726	0.80841	2.83244e-05	D1 vs D35
EPHX1	540.352	0.787674	8.59767e-07	D1 vs D35
EPHX1L	436.558	-1.26255	2.20116e-08	D1 vs D35
EPHX2	351.564	1.08617	1.19519e-13	D1 vs D35
EPM2A	1109.04	-1.88571	1.26777e-23	D1 vs D35
EPN3	2845.52	-0.876105	5.88631e-10	D1 vs D35
EPS8L2	849.095	-0.585734	0.000673523	D1 vs D35
EPSTI1	137.221	-1.08377	0.00110784	D1 vs D35
ERAP1	1359.57	-1.02967	2.21955e-19	D1 vs D35
ERBB2	830.564	1.0828	5.40976e-09	D1 vs D35
ERBB4	927.963	-0.687519	0.000124811	D1 vs D35
ERCC8	271.024	0.742797	1.18973e-07	D1 vs D35
ERGIC1	5761.51	-0.914647	1.10669e-37	D1 vs D35
ERGIC2	2475.31	-1.16483	1.58825e-39	D1 vs D35
ERGIC3	1140.09	0.590024	2.62025e-19	D1 vs D35
ERP29	3093.55	-0.632229	0.00292825	D1 vs D35
ERP44	2989.07	-0.727803	8.91637e-18	D1 vs D35
ERRFI1	570.373	-0.938964	1.19033e-07	D1 vs D35
ESCO1	3014.48	-2.65717	2.52935e-73	D1 vs D35
ESRRG	2024.98	1.95416	4.8489e-13	D1 vs D35
ESYT1	1106.43	0.725202	6.42127e-08	D1 vs D35
ETF1	13684.9	-1.87755	2.40978e-198	D1 vs D35
ETFA	4040.64	1.54298	3.86257e-27	D1 vs D35
ETFDH	3703.83	1.23273	3.42258e-18	D1 vs D35
ETFRF1	413.429	1.0491	1.04308e-08	D1 vs D35
EVA1CL	164.208	-0.901477	0.000222672	D1 vs D35
EVI2A	151.53	-2.24779	5.79832e-32	D1 vs D35
EVL	1378.66	-0.790045	6.42145e-11	D1 vs D35
EWSR1	1401.82	0.826737	2.88617e-15	D1 vs D35
EXD2	475.26	0.834763	1.13847e-12	D1 vs D35
EXFABP	740.776	0.712188	0.0411689	D1 vs D35
EXOC3L1	363.775	0.8445	6.47438e-06	D1 vs D35
EXOC6B	376.185	1.50122	2.09097e-48	D1 vs D35
EXOC8	1357.56	-1.74936	2.31478e-14	D1 vs D35
EXOG	619.25	-1.02807	5.30947e-10	D1 vs D35
EXOSC2	1137.89	1.17358	8.12436e-12	D1 vs D35
EXOSC6	105.26	0.74541	0.0227125	D1 vs D35
EYA1	2210.21	2.64295	4.90226e-22	D1 vs D35
EYA4	2904.89	-2.33	1.65145e-35	D1 vs D35
EZH2	475.087	0.774972	7.12525e-06	D1 vs D35
EZR	455.248	-1.01976	9.73136e-11	D1 vs D35
F10	124.814	0.609328	0.0198388	D1 vs D35
F11R	70.0792	0.858707	1.8809e-06	D1 vs D35
F13A1	3457.02	0.632231	0.00193825	D1 vs D35
F2RL1	383.132	-0.646404	0.000863582	D1 vs D35
F3	672.687	-0.929962	0.0484885	D1 vs D35
F5	549.766	-1.38294	1.56008e-05	D1 vs D35
FABP1	1672.11	-3.53964	1.7524e-22	D1 vs D35
FABP3	10621.5	1.73035	9.38799e-09	D1 vs D35
FABP4	1726	2.2748	0.00251949	D1 vs D35
FABP5	8413.84	0.739932	1.37475e-05	D1 vs D35
FABP6	227.847	-1.28179	3.09726e-07	D1 vs D35
FAHD2A	1028.73	-0.89111	3.69572e-05	D1 vs D35
FAM102A	220.095	0.677994	0.000573605	D1 vs D35
FAM103A1	1657.9	-0.825197	6.10491e-07	D1 vs D35
FAM104A	729.211	-0.851391	1.31012e-13	D1 vs D35
FAM105A	185.203	-0.647978	6.09505e-05	D1 vs D35
FAM107B	489.353	0.717754	2.49564e-06	D1 vs D35
FAM110D	440.331	0.646551	0.00241	D1 vs D35
FAM114A2	1652.34	-1.74173	1.35407e-35	D1 vs D35
FAM117A	2088.94	-1.75117	7.16891e-19	D1 vs D35
FAM122B	2544.61	-0.628151	8.42031e-06	D1 vs D35
FAM133B	2104.56	-0.99436	1.08212e-14	D1 vs D35
FAM135A	1360.33	-0.610166	6.01089e-07	D1 vs D35
FAM13A	5102.87	-1.99754	3.57636e-10	D1 vs D35
FAM13B	3709.13	2.14155	1.56996e-36	D1 vs D35
FAM150B	150.828	1.68363	5.76915e-13	D1 vs D35
FAM168A	1508.31	-1.12905	3.81845e-16	D1 vs D35
FAM169B	373.82	-2.69553	2.91069e-24	D1 vs D35
FAM171A1	894.852	0.833514	5.16683e-08	D1 vs D35
FAM173A	585.089	-1.09513	6.32346e-07	D1 vs D35
FAM174A	384.252	-1.55031	1.1825e-27	D1 vs D35
FAM174C	100.313	0.621359	3.64246e-05	D1 vs D35
FAM175A	527.96	0.995743	7.68317e-17	D1 vs D35
FAM177A1	5089.02	-1.53226	2.62966e-24	D1 vs D35
FAM180B	147.316	-1.01451	0.00277775	D1 vs D35
FAM181A	10417	-1.94562	4.02956e-09	D1 vs D35
FAM185A	850.445	-0.62818	0.00327976	D1 vs D35
FAM192A	2416.18	-1.1465	8.31592e-36	D1 vs D35
FAM193A	829.136	0.623705	3.46542e-07	D1 vs D35
FAM193B	511.784	0.970287	1.03925e-23	D1 vs D35
FAM204A	852.136	-0.769587	6.25181e-07	D1 vs D35
FAM206A	467.223	-1.09794	4.22155e-20	D1 vs D35
FAM20A	758.467	1.3088	2.81493e-10	D1 vs D35
FAM210A	3153.39	-1.07907	3.50493e-11	D1 vs D35
FAM210B	182.418	-0.638764	0.0179611	D1 vs D35
FAM219A	309.222	0.623552	2.28857e-05	D1 vs D35
FAM234B	199.141	0.862199	8.08233e-08	D1 vs D35
FAM26E	627.403	-0.692987	0.000157849	D1 vs D35
FAM3C	3399.58	-1.19167	1.38699e-06	D1 vs D35
FAM43A	1527.51	0.884592	0.00170028	D1 vs D35
FAM46C	2814.61	-0.6128	0.00103121	D1 vs D35
FAM49A	1293.96	-0.688255	6.12477e-06	D1 vs D35
FAM64A	371.27	1.71595	1.1451e-14	D1 vs D35
FAM69A	273.342	-1.35316	8.31343e-06	D1 vs D35
FAM69C	227.548	0.977346	1.76482e-05	D1 vs D35
FAM78A	1396.48	-1.14619	0.000871803	D1 vs D35
FAM78B	511.085	0.843665	1.53569e-07	D1 vs D35
FAM96B	693.885	-0.647086	8.97163e-06	D1 vs D35
FAM98A	3377.51	-1.39999	4.81281e-25	D1 vs D35
FANCD2	1553.47	-0.76657	0.00232391	D1 vs D35
FANCM	670.348	0.882903	1.04784e-09	D1 vs D35
FAR1	5839.08	-1.99901	2.73805e-30	D1 vs D35
FAR2	563.077	-0.695991	2.39481e-06	D1 vs D35
FARSB	2262.83	-0.598414	0.00288253	D1 vs D35
FAS	306.865	-0.923727	0.000366758	D1 vs D35
FASN	901.875	0.789962	2.91479e-08	D1 vs D35
FASTK	3230.13	-1.57501	5.03847e-28	D1 vs D35
FASTKD3	366.948	0.876433	8.29085e-08	D1 vs D35
FAT1	3082.1	1.00889	0.00128993	D1 vs D35
FAT4	901.747	2.05131	3.08699e-18	D1 vs D35
FBLN2	4900.26	0.806506	1.68197e-08	D1 vs D35
FBN1	12955.2	0.705912	1.59083e-06	D1 vs D35
FBP1	71.172	-0.796451	0.000822144	D1 vs D35
FBP2	22756.3	-4.86828	4.98554e-178	D1 vs D35
FBXL15	645.829	-1.17563	3.0378e-11	D1 vs D35
FBXL18	387.985	0.800238	2.23429e-15	D1 vs D35
FBXL21	1553.7	-1.01544	4.39686e-05	D1 vs D35
FBXL22	1470.44	1.60613	2.59335e-06	D1 vs D35
FBXL8	252.714	0.614712	5.43724e-06	D1 vs D35
FBXO22	4147.11	-2.02	6.95443e-131	D1 vs D35
FBXO31	2029.57	-0.875869	8.826e-06	D1 vs D35
FBXO33	840.309	-0.661227	5.89919e-06	D1 vs D35
FBXO39	289.426	1.26888	3.19455e-10	D1 vs D35
FBXO40	2715.3	-1.37229	7.45077e-07	D1 vs D35
FBXO44	82.4173	-0.787081	1.35533e-08	D1 vs D35
FBXO48	259.609	-0.892923	9.95153e-05	D1 vs D35
FBXO9	2940.87	-1.0769	3.60873e-23	D1 vs D35
FBXW11	2982.09	-0.75927	2.09542e-16	D1 vs D35
FBXW2	1627.06	-0.612999	1.40073e-08	D1 vs D35
FBXW4	2570.59	-1.65874	2.75499e-38	D1 vs D35
FBXW5	2266.89	-0.840011	3.39613e-11	D1 vs D35
FBXW7	492.405	1.17976	5.67141e-14	D1 vs D35
FCER1G	9.8729	-1.20028	0.0110565	D1 vs D35
FCRL4	64.2294	0.816808	0.000168535	D1 vs D35
FCSK	466.185	1.39449	5.03882e-25	D1 vs D35
FDFT1	1190.34	-1.48158	1.20452e-20	D1 vs D35
FDPS	1201.85	-1.29671	8.497e-07	D1 vs D35
FDXACB1	403.896	0.992654	3.44184e-13	D1 vs D35
FDXR	278.337	0.591242	0.00364664	D1 vs D35
FEM1A	13382	-1.34818	4.08792e-35	D1 vs D35
FEN1	439.917	0.84136	0.000308198	D1 vs D35
FERMT2	12045.9	1.90301	5.08925e-29	D1 vs D35
FERMT3	101.086	-1.07094	0.000898377	D1 vs D35
FEZ1	138.168	1.42821	5.18233e-18	D1 vs D35
FGD4	131.344	-0.827753	4.69678e-06	D1 vs D35
FGF1	403.834	-1.20742	0.000525644	D1 vs D35
FGF16	121.72	-1.39228	2.4416e-06	D1 vs D35
FGF18	227.806	1.5982	3.83795e-18	D1 vs D35
FGF2	765.03	0.757643	1.12471e-05	D1 vs D35
FGFR1	3273.11	0.644568	8.04056e-05	D1 vs D35
FGFR4	4752.8	0.969387	0.000115438	D1 vs D35
FGFRL1	1804.19	1.9968	1.68194e-14	D1 vs D35
FGL1A	1034.66	-0.627516	0.00596934	D1 vs D35
FGL2	3496.75	-1.48073	3.10081e-10	D1 vs D35
FHIP1B	1847.35	-0.662548	5.05404e-06	D1 vs D35
FHL1	23138.2	2.63499	4.68597e-10	D1 vs D35
FHL2	1162.81	-2.67333	1.64395e-19	D1 vs D35
FHL3	2399.82	0.654127	0.00441593	D1 vs D35
FHL5	407.077	-1.08174	2.4558e-11	D1 vs D35
FHOD1	4390.24	-0.614788	0.0247527	D1 vs D35
FHOD3	491.407	0.650255	0.00850505	D1 vs D35
FIBIN	420.985	0.731312	0.00376959	D1 vs D35
FILIP1L	4395.43	0.687489	0.00136656	D1 vs D35
FITM2	2518.01	2.2069	1.86152e-24	D1 vs D35
FKBP10	974.415	2.24443	3.31267e-19	D1 vs D35
FKBP11	131.636	1.19864	3.53905e-11	D1 vs D35
FKBP15	1197.63	0.900221	1.1315e-25	D1 vs D35
FKBP1B	1773.16	-1.75473	1.31617e-15	D1 vs D35
FKBP4	5179.03	-1.38789	4.59809e-09	D1 vs D35
FKBP5	25894.9	-0.884718	0.00651756	D1 vs D35
FKBP9	2993.24	0.64234	1.40285e-05	D1 vs D35
FLRT2	2096.09	-0.734344	0.0356361	D1 vs D35
FLT1	1232.89	-0.951172	4.12885e-18	D1 vs D35
FLT4	1086.89	0.590605	0.0034535	D1 vs D35
FLVCR1	241.748	-0.696474	1.22706e-05	D1 vs D35
FMN1	608.048	-2.53022	1.10309e-12	D1 vs D35
FMNL1	261.707	-1.9637	1.09053e-32	D1 vs D35
FMNL2	772.217	1.19548	1.63639e-20	D1 vs D35
FMO3	3091.74	1.31482	5.20987e-11	D1 vs D35
FMOD	3789.88	1.45135	0.0233039	D1 vs D35
FN1	15665.3	2.04214	2.28394e-29	D1 vs D35
FNBP4	1871.54	0.716137	1.12421e-14	D1 vs D35
FNDC1	3380.11	1.30591	0.00672099	D1 vs D35
FNDC3A	2692.43	-1.22814	5.67669e-11	D1 vs D35
FNDC4	94.0204	0.926992	3.09206e-07	D1 vs D35
FNDC5	665.008	2.40051	1.02763e-23	D1 vs D35
FNIP1	2599.32	-0.957015	0.00146091	D1 vs D35
FOLH1	664.157	0.814839	0.00202354	D1 vs D35
FOPNL	309.335	1.06248	2.70748e-08	D1 vs D35
FOSL2	889.57	-1.23903	0.00108194	D1 vs D35
FOXO1	2737.65	-1.21888	9.34657e-06	D1 vs D35
FOXO3	3255.48	-1.69961	7.03851e-09	D1 vs D35
FOXO6	708.96	0.774037	0.028483	D1 vs D35
FOXP2	336.83	0.873357	0.000530591	D1 vs D35
FOXP4	181.347	0.951695	7.52362e-08	D1 vs D35
FOXRED2	384.257	0.672538	9.30783e-09	D1 vs D35
FPGS	216.064	0.891419	3.80315e-06	D1 vs D35
FREM1	1007.36	1.7799	1.14484e-24	D1 vs D35
FRMD1	287.172	1.60692	2.9676e-16	D1 vs D35
FRMD3	2446.03	0.998302	7.78743e-06	D1 vs D35
FRMD4A	1244.82	0.683289	8.66646e-07	D1 vs D35
FRMD5	2305.27	-4.73849	4.32596e-76	D1 vs D35
FRMD6	504.268	0.773043	7.66938e-07	D1 vs D35
FRRS1	1105.98	1.03617	1.17806e-08	D1 vs D35
FSBP	594.104	-1.40466	1.05805e-05	D1 vs D35
FSCN1	400.624	1.71349	5.60955e-12	D1 vs D35
FSD1	741.376	-1.37135	2.75132e-18	D1 vs D35
FSD1L	516.44	-0.769556	4.17705e-08	D1 vs D35
FSD2	3840.53	-1.08509	3.23221e-11	D1 vs D35
FST	1836.58	2.57114	2.37204e-38	D1 vs D35
FSTL1	15831.5	0.876096	5.40569e-09	D1 vs D35
FSTL3	495.593	1.86983	7.88213e-15	D1 vs D35
FTH1	42889.4	-1.20135	2.08152e-10	D1 vs D35
FUBP3	1561.87	0.832994	1.16255e-26	D1 vs D35
FUNDC1	1677.95	-1.35306	4.92926e-28	D1 vs D35
FUNDC2	10646	-1.47087	1.0226e-31	D1 vs D35
FURIN	2278.75	-1.51549	7.89445e-47	D1 vs D35
FUT11	698.795	-0.746919	3.73133e-10	D1 vs D35
FXR1	22813	-1.34844	8.68712e-30	D1 vs D35
FXYD6	4466.48	0.98237	1.03156e-07	D1 vs D35
FYB1	429.101	-1.78767	3.80074e-12	D1 vs D35
FZD1	1534.51	1.05889	1.11935e-11	D1 vs D35
FZD2	2540.16	-0.774574	3.42404e-06	D1 vs D35
FZD5	6469.43	-1.66371	3.10691e-91	D1 vs D35
FZD6	951.233	-0.698579	1.09938e-06	D1 vs D35
FZD7	344.044	1.52436	4.29165e-17	D1 vs D35
FZD8	588.674	1.14336	6.19003e-09	D1 vs D35
FZD9	1786.44	-0.892488	0.0001302	D1 vs D35
FZR1	901.078	0.610467	6.45994e-07	D1 vs D35
G6PC3	486.453	-1.26475	9.36298e-15	D1 vs D35
GAA	300.935	1.23925	4.25324e-10	D1 vs D35
GAB1	2852.35	-0.726948	0.00390529	D1 vs D35
GAB2	113.748	1.36667	4.92347e-09	D1 vs D35
GABARAPL2	1077.7	-1.09137	7.69092e-25	D1 vs D35
GABPA	4690.66	-0.670414	2.87954e-06	D1 vs D35
GABPB2	151.391	1.13941	7.12045e-13	D1 vs D35
GADD45A	1244.45	-1.59236	7.65407e-12	D1 vs D35
GADD45B	4736.65	-3.19975	7.15877e-07	D1 vs D35
GADL1	4680.47	-3.80966	3.97124e-14	D1 vs D35
GAK	260.052	0.694075	0.000309842	D1 vs D35
GALE	637.38	0.603599	0.00076972	D1 vs D35
GALK1	179.254	0.988294	1.23724e-09	D1 vs D35
GALNT10	314.403	-1.01148	1.49974e-05	D1 vs D35
GALNT15	2831.84	0.5892	0.0213256	D1 vs D35
GALNT16	319.291	0.950992	8.46908e-07	D1 vs D35
GALNT17	652.859	1.97128	5.725e-50	D1 vs D35
GANC	2992.79	-2.46903	6.78035e-57	D1 vs D35
GAPDH	1.85167e+06	-3.92169	6.40667e-114	D1 vs D35
GAREM1	171.424	-0.644541	0.0101359	D1 vs D35
GARS1	4401.97	-0.814648	1.08021e-11	D1 vs D35
GART	3069.43	-2.16152	8.57381e-18	D1 vs D35
GAS1	916.085	0.714147	1.14444e-05	D1 vs D35
GAS2L3	279.85	1.40288	5.50242e-12	D1 vs D35
GATAD2B	928.773	-0.841321	3.01046e-10	D1 vs D35
GATB	1538.71	1.0701	1.14737e-08	D1 vs D35
GATD3A	4407.33	-2.2166	2.251e-55	D1 vs D35
GATD3AL2	64.0597	-1.70976	7.51901e-09	D1 vs D35
GATM	21359.4	1.21154	7.08954e-07	D1 vs D35
GBGT1	670.451	-1.35404	8.87816e-13	D1 vs D35
GCDH	667.397	1.77679	6.29341e-18	D1 vs D35
GCLC	1842.26	-0.602738	0.000421689	D1 vs D35
GCN1	4626.55	-0.750126	0.00109284	D1 vs D35
GDE1	883.91	-0.631897	3.1027e-05	D1 vs D35
GDF3	536.007	-1.1665	0.000240769	D1 vs D35
GDPD1	1614.06	-0.911506	7.38304e-11	D1 vs D35
GDPD5	338.761	1.37003	1.50506e-08	D1 vs D35
GEMIN2	1953.5	-1.7372	1.0614e-43	D1 vs D35
GEMIN8	505.097	-0.648189	3.8697e-06	D1 vs D35
GET4	3751.26	-0.72793	1.43924e-17	D1 vs D35
GFER	673.408	-1.10381	5.25273e-10	D1 vs D35
GFM2	442.345	0.80236	1.40283e-06	D1 vs D35
GFPT2	1218.07	1.19988	9.06882e-08	D1 vs D35
GFRA2	174.051	0.676011	0.0175951	D1 vs D35
GGA1	2832.76	-0.733123	2.03946e-07	D1 vs D35
GGCT	238.782	-0.767877	7.59008e-07	D1 vs D35
GGPS1	909.774	-2.36479	9.32424e-49	D1 vs D35
GHITM	12079.3	-1.28245	3.28071e-25	D1 vs D35
GHR	4785.08	-0.677239	0.000589525	D1 vs D35
GID4	285.407	-1.16275	3.16146e-23	D1 vs D35
GIGYF2	3010.78	0.597403	6.28177e-09	D1 vs D35
GIPC1	251.003	1.09312	1.56295e-10	D1 vs D35
GIPC2	826.706	-2.55797	2.43204e-15	D1 vs D35
GIT1	1401.15	-2.26266	2.91256e-32	D1 vs D35
GJA1	2444.89	-2.2241	3.42371e-19	D1 vs D35
GJA5	535.613	-1.15851	0.000462367	D1 vs D35
GJC2	726.266	1.20383	5.34661e-09	D1 vs D35
GK2	1457.94	2.34876	2.63179e-07	D1 vs D35
GK5	308.575	0.767497	0.000282178	D1 vs D35
GKAP1	1035.41	-1.7947	5.18266e-48	D1 vs D35
GLB1L	107.228	1.46159	8.57734e-10	D1 vs D35
GLCE	979.921	1.05664	6.30905e-17	D1 vs D35
GLDN	952.54	0.648075	0.00104449	D1 vs D35
GLG1	4223.07	0.912952	1.53188e-22	D1 vs D35
GLI2	385.205	0.974015	1.78741e-09	D1 vs D35
GLIPR1L	143.184	-1.12366	9.60394e-10	D1 vs D35
GLIPR2	923.489	-1.53726	1.01854e-12	D1 vs D35
GLIS2	1531	1.05246	3.74851e-06	D1 vs D35
GLMP	302.502	0.63783	3.72303e-05	D1 vs D35
GLO1	28094.4	-3.35464	1.76653e-143	D1 vs D35
GLRX	115.227	-2.32154	3.94524e-06	D1 vs D35
GLRX2	885.34	-0.945991	8.09534e-05	D1 vs D35
GLRX3	3814.94	-1.46224	1.25701e-32	D1 vs D35
GLS2	4158.09	-2.47874	6.0366e-88	D1 vs D35
GLT8D1	765.646	0.848976	8.14355e-13	D1 vs D35
GLT8D2	485.02	-1.02263	0.00844397	D1 vs D35
GLTP	107.018	-0.686343	0.00282524	D1 vs D35
GLYCTK	319.861	-1.09526	2.07045e-05	D1 vs D35
GM2A	148.588	2.0664	8.53261e-30	D1 vs D35
GMEB2	1124.01	-1.56182	3.37561e-23	D1 vs D35
GMIP	157.119	-1.37285	9.60398e-14	D1 vs D35
GMNN	163.81	0.790617	0.000696367	D1 vs D35
GMPPB	153.036	0.875107	7.29663e-05	D1 vs D35
GNA12	576.046	-1.34713	4.44964e-34	D1 vs D35
GNA13	2542.87	-1.48876	2.2603e-15	D1 vs D35
[truncated: 8,193 more rows]

## Sheet: Table S5
Table S5: Partial enriched pathway of C1, C2, C3, C4.
Pathway	Input number	Background number	P-Value	Corrected P-Value	Input	Comparative Groups
Metabolic pathways	305	1290	1.09963e-27	1.74841e-25	CD38|PGM2L1|GRHPR|AGL|AGK|ALDH5A1|TGDS|PCCA|MAT1A|GSTA2|DHCR7|MOCS2|MOCS1|GCDH|BDH1A|FBP2|GGPS1|HIBADH|ALAD|HPSE2|H6PD|OGDH|GPAM|AHCYL1|EARS2|AOC3|AHCYL2|PAFAH1B1|DHRS4|DNMT1|ATP6AP1|ADK|MPST|PDE7B|ACY1|MTMR7|MTMR6|MTMR4|GUSB|ENTPD6|ENTPD5|ADCY7|GPI|CRYL1|ALOX5|HK1|ATP6|BCAT1|IMPA2|ATIC|ACOT8|GSTA3|COX6A1|MAN1A2|MLYCD|FDPS|INPP5B|NME7|ACYP1|ACYP2|NME3|ACSL1|CSAD|ACSL4|ACSL5|ECHS1|BST1|ALPL|CHAC2|…	C1
Lysosome	40	110	1.26352e-08	1.0045e-06	GNS|LITAF|LAPTM4A|ACP2|LAPTM4B|ARSB|AP1M1|IDS|AP3S2|LAPTM5|AP4B1|IGF2R|AP4S1|ATP6AP1|ACP5|ABCB9|GAA|GUSB|LIPA|ATP6V0C|CTSK|CTSO|CTSB|CTSC|CTSD|GGA1|CTSZ|LAMP2|LAMP1|CTNS|IDUA|CTSV|ARSA|MANBA|HEXA|GM2A|PSAP|CD164|ABCA2|ATP6V0A2	C1
MAPK signaling pathway	66	261	7.79033e-08	4.12888e-06	NFATC1|NFATC3|MAP4K4|CRKL|HSPA2|MKNK2|MKNK1|JUND|ANGPT4|MAP2K3|HGF|MAP2K1|AKT3|NGFR|MAP2K4|GADD45A|FLT4|MAPKAPK3|EGF|FLT1|PGF|PPP3R1|PPM1A|MECOM|FAS|GADD45B|CACNB1|JUN|MAP3K7|MAPKAPK5|MAPK8IP1|FGF18|DUSP8|ANGPT2|MAP3K14|NLK|MAPK8IP3|FGF16|DUSP3|ERBB2|HSPA8|ERBB4|HSPB1|NR4A1|MRAS|PRKCB|PPP3CA|CACNA2D2|FGFR4|FGF2|FGF1|FGFR1|MAP2K2|CSF1|MAP3K20|MEF2C|ATF4|GNA12|MAP3K4|MAPT|PRKACB|CACNG1|LAMTOR3|PAK1…	C1
Valine, leucine and isoleucine degradation	22	44	3.72856e-07	1.4821e-05	AOX1|AOX2|ACADS|PCCA|HSD17B10|ABAT|HIBADH|HADHA|ACAA2|MCEE|HMGCS1|MCCC2L|DLD|ACSF3|BCAT1|ALDH7A1|MCCC2|MCCC1|IVD|HADH|ECHS1|HIBCH	C1
Pyruvate metabolism	18	32	1.1783e-06	3.18952e-05	GRHPR|ACACA|ACYP1|ACYP2|ACACB|HAGH|ACSS2|DLD|ME3|DLAT|ME1|MDH2|MDH1|ALDH7A1|LDHD|GLO1|LDHA|LDHB	C1
Wnt signaling pathway	41	141	1.20359e-06	3.18952e-05	LGR4|FBXW11|PPP3R1|NFATC1|CTNNB1|NFATC3|CACYBP|VANGL2|FZD1|FZD2|AXIN2|FZD6|FZD7|FZD8|FZD9|WISP1|JUN|MAP3K7|PRICKLE2|DVL3|DVL1|CTBP1|NLK|PRKCB|CAMK2D|DAAM1|PRKACB|SENP2|CAMK2B|PPP3CA|CBY1|FZD5|AXIN1|LRP5|CCND1|CCND3|BTRC|CTNNBIP1|WNT5B|WNT5A|CREBBP	C1
Autophagy - animal	36	117	1.79533e-06	4.07796e-05	BCL2L1|ATG101|MAP2K2|MAP2K1|AKT3|BECN1|GABARAPL2|ATG16L1|UVRAG|MAP3K7|ATG7|ATG5|ATG9A|ATG9B|MTMR4|DAPK3|DAPK2|RRAGD|MTMR14|RRAGA|CTSB|WIPI1|CTSD|MRAS|MTOR|LAMP2|LAMP1|PRKCQ|MLST8|CTSV|NRBF2|IRS4|IRS2|PRKACB|PDPK1|BCL2	C1
Regulation of actin cytoskeleton	49	190	2.19453e-06	4.36163e-05	ITGA9|CRKL|ENAH|ITGA3|ITGA7|MAP2K2|MAP2K1|ITGB2|MYLPF|ARHGAP35|EGF|GSN|WASF2|FGF18|CXCR4|PAK2|FGF16|GNA13|ITGB3|DOCK1|ITGB4|DIAPH2|ARPC3|MYLK4|MYLK2|MYLK3|MRAS|CFL2|FGFR4|CXCL12|BCAR1|FGF2|FGF1|FGFR1|BDKRB1|MYL12A|FN1|ACTN4|ARPC1A|ARPC5L|EZR|ITGA11|GNA12|GIT1|LPAR2|LPAR1|PAK1|LPAR4|PAK3	C1
Focal adhesion	48	189	3.95129e-06	6.9806e-05	ITGA9|CRKL|DOCK1|BIRC2|ITGA7|CTNNB1|MAP2K1|AKT3|MYLPF|LAMB1|FLT4|LAMB2|EGF|FLT1|PGF|JUN|CAPN2|PARVG|ERBB2|ITGB3|ITGA3|LAMA4|ITGB4|COMP|MYLK4|PRKCB|MYLK2|MYLK3|ILK|COL4A6|COL4A5|HGF|BCAR1|MYL12A|FN1|ACTN4|CCND1|CCND3|ITGA11|COL1A2|ARHGAP35|COL1A1|PDPK1|VWF|BCL2|PAK1|PAK2|PAK3	C1
PPAR signaling pathway	24	64	6.41059e-06	9.81889e-05	ACSBG2|ILK|CD36|FABP6|FABP4|FABP5|ME1|ACSBG1|ME3|FABP1|ACADL|APOA1|CPT2|NR1H3|HMGCS1|RXRA|ACOX2|ACSL1|ACSL4|ACSL5|CYP27A1|ANGPTL4|PDPK1|FABP3	C1
Oocyte meiosis	31	99	6.79295e-06	9.81889e-05	MAD2L2|FBXW11|PPP3R1|MAP2K1|CALM2|CALM1|SPDYA|YWHAQ|ANAPC10|YWHAH|YWHAG|YWHAE|CAMK2D|CAMK2B|AR|ITPR3|ANAPC2|ANAPC7|ADCY7|CCNE1|ADCY3|CDC27|BTRC|ADCY9|CALML4|CDK1|CDK2|PRKACB|PPP2R5D|PPP3CA|PPP2R5C	C1
Cellular senescence	39	143	7.75155e-06	0.000102708	NFATC1|FBXW11|PPP3R1|CDKN1A|ATM|MAP2K3|MAP2K2|FOXO1|AKT3|MAP2K6|HIPK1|CALM2|CALM1|GADD45A|GADD45B|CCNE1|BF2|BF1|NFATC3|CAPN2|CHEK2|MRAS|IGFBP3|MTOR|ITPR3|CCNB3|FOXO3|E2F1|HIPK2|CCND1|CCND3|BTRC|MAP2K1|CALML4|CDK1|CDK2|PPP3CA|MCU|LIN54	C1
Fatty acid metabolism	21	53	1.2224e-05	0.000149509	HACD1|CPT2|ACSF3|ACACA|HACD4|ACAA2|ACSL1|HADHA|ELOVL5|ACSL4|ACSL5|ECHS1|ELOVL7|ACADS|FASN|ACSBG1|HTD2|MCAT|HADH|ACADL|ACSBG2	C1
Cell cycle	33	114	1.36878e-05	0.000155454	MAD2L2|CCNE1|CDKN1A|ATM|PRKDC|ABL1|GADD45A|GADD45B|YWHAQ|ANAPC10|YWHAH|CHEK2|YWHAG|YWHAE|MCM6|MCM5|MCM4|MCM2|ANAPC2|ANAPC7|CCNB3|E2F1|CDC27|CCND3|FZR1|CDK1|CDK2|DBF4|CDC45|CCND1|CCNH|TFDP2|CREBBP	C1
Peroxisome	26	79	1.79548e-05	0.000182777	EPHX2|AGPS|ACOT8|HACL1|CROT|CAT|PEX10|PEX12|DHRS4|DAO|ECH1|ABCD4|MLYCD|PEX11B|PEX11G|GNPAT|MVK|PEX1|PEX7|ACOX2|ACSL1|ACSL4|ACSL5|FAR1|FAR2|GSTK1	C1
Apoptosis	35	127	1.83926e-05	0.000182777	BCL2L1|NFKBIA|BIRC2|CASP10|MAP2K2|MAP2K1|AKT3|MCL1|CASP18|ATM|FAS|BID|JUN|CAPN2|CTSK|CTSO|CTSB|CTSC|CTSD|CTSZ|PDPK1|ITPR3|CTSV|LMNB2|CASP7|LMNB1|CASP2|BCL2A1|CASP8|CASP9|MAP3K14|GADD45A|ATF4|GADD45B|BCL2	C1
p53 signaling pathway	23	66	2.5758e-05	0.000240913	BCL2L1|CDKN1A|ATM|EI24|CCNG1|RRM2|CASP18|FAS|GADD45B|CCNE1|RRM2B|CHEK2|IGFBP3|CCND1|CCND3|CASP8|CASP9|CDK1|CDK2|GADD45A|AIFM2|BID|BCL2	C1
mTOR signaling pathway	36	140	4.84748e-05	0.000428194	ATP6V1A|CAB39|MAP2K2|MAP2K1|AKT3|FZD1|FZD2|FZD5|FZD6|FZD7|FZD8|FZD9|MAPKAP1|DVL3|WDR24|DVL1|RRAGD|RRAGA|FNIP1|PRKCB|MTOR|WNT5B|MLST8|ATP6V1C1|CAB39L|LRP5|GRB10|ATP6V1E1|WDR59|PDPK1|ATP6V1G1|DEPDC5|LAMTOR5|WNT5A|LAMTOR1|LAMTOR3	C1
Melanogenesis	27	91	5.63173e-05	0.000439296	CTNNB1|MAP2K2|MAP2K1|EDNRB|FZD1|FZD2|CALM2|FZD5|FZD6|FZD7|FZD8|FZD9|DVL3|DVL1|CAMK2D|PRKCB|CAMK2B|ADCY7|ADCY3|CALM1|ADCY9|CALML4|CREB3L2|PRKACB|WNT5B|WNT5A|CREBBP	C1
Fatty acid biosynthesis	11	17	5.63591e-05	0.000439296	ACSF3|ACACA|ACSBG2|ACACB|ACSL1|ACSL4|ACSL5|FASN|ACSBG1|HTD2|MCAT	C1
Carbon metabolism	29	102	5.80202e-05	0.000439296	ACADS|FBP2|PCCA|GAPDH|H6PD|CAT|PGAM1|ME1|FBP1|MDH1|IDNK|OGDH|HADHA|PFKM|PGP|GOT2|MCEE|GPI|DLD|ACSS2|HK1|ENO1|ME3|DLAT|ALDOC|GLYCTK|ECHS1|HIBCH|MDH2	C1
Apelin signaling pathway	32	119	6.10483e-05	0.000441212	HDAC4|PRKAG1|PRKAG3|MAP2K2|MAP2K1|AKT3|PRKAB2|CALM2|GABARAPL2|GNG10|CAMK4|KLF2|TFAM|GNB5|MYLK4|MEF2D|MYLK2|MRAS|MYLK3|MTOR|APLN|ITPR3|ADCY7|BECN1|ADCY3|CCND1|CALM1|ADCY9|CALML4|MEF2C|GNA13|PRKACB	C1
Adipocytokine signaling pathway	21	64	0.000114975	0.000794825	ACACB|NFKBIA|PRKAB2|IRS2|ADIPOR1|IRS4|PRKAG3|ACSL1|CD36|RXRA|ACSL4|NFKBIE|PRKAG1|AKT3|MTOR|G6PC3|ACSBG2|PRKCQ|ADIPOR2|ACSL5|ACSBG1	C1
Propanoate metabolism	14	32	0.00014873	0.000948723	MLYCD|HADHA|ACACA|ACACB|ACSS2|PCCA|DLD|HIBCH|ECHS1|ACADS|ABAT|MCEE|LDHA|LDHB	C1
Hedgehog signaling pathway	16	41	0.00014917	0.000948723	BOC|GLI2|FBXW11|GPR161|DHH|CCND1|KIF7|BTRC|CSNK1G2|CDON|CSNK1G1|PRKACB|GAS1|CUL3|HHIP|BCL2	C1
Fatty acid degradation	14	33	0.000191855	0.00117326	HADH|ACSL1|ECHS1|CPT2|HADHA|ACSL4|ACSL5|ACAA2|ACADS|ACSBG1|ACSBG2|ALDH7A1|ACADL|GCDH	C1
Cysteine and methionine metabolism	16	43	0.000231523	0.00136341	ADI1|AHCYL1|AHCYL2|DNMT1|MAT1A|BCAT1|GCLC|GOT2|MPST|MDH2|MDH1|MAT2B|KYAT3|LDHA|LDHB|AMD1	C1
Glycolysis / Gluconeogenesis	18	53	0.000244268	0.00138709	GPI|BPGM|DLD|ACSS2|HK1|GAPDH|G6PC3|PGM1|PGAM1|ENO1|PFKM|DLAT|FBP1|FBP2|ALDH7A1|ALDOC|LDHA|LDHB	C1
Notch signaling pathway	16	44	0.000285762	0.00156614	DTX3L|CIR1|MFNG|MAML3|DTX2|RBPJ|KAT2B|KAT2A|DVL3|DVL1|DLL4|HES1|CTBP1|HES4|CREBBP|MAML2	C1
Ribosome	30	120	0.000298423	0.00156614	MRPL27|RPL37A|MRPL23|RPLP2|RPLP0|MRPS17|MRPS15|MRPS14|MRPS11|MRPS10|MRPL32|MRPL33|MRPS9|MRPL35|MRPL14|MRPL15|MRPL16|MRPL18|MRPS6|MRPS18A|MRPS18C|MRPL2|MRPL3|MRPL1|MRPL9|RPL34|RPL32|RPL3L|MRPS21|RSL24D1	C1
RNA transport	32	132	0.000305348	0.00156614	NUP133|EIF1|EEF1A2|EIF2B2|NUP85|EIF5B|EIF2S3|EIF2S2|EIF1B|EIF3J|ELAC2|EIF3B|EIF3E|NUP188|XPO1|XPOT|NUP160|KPNB1|NUP93|ALYREF|SENP2|RPP25L|THOC7|GEMIN8|NUP50|FXR1|EIF4G3|EIF4G2|NUP37|GEMIN2|EIF5|EIF4A2	C1
Endocytosis	47	228	0.000386082	0.00191834	HSPA2|EHD3|CAPZB|CHMP4B|CHMP4C|CHMP2B|IQSEC1|CCR2|WASHC3|DNM3|CHMP3|IGF2R|CHMP7|CHMP6|CHMP5|ARAP2|ARF3|GRK7|ARF1|ARPC3|ARF6|CYTH3|BF2|BF1|CXCR4|RAB10|VTA1|HSPA8|CAPZA2|RUFY1|EPN3|ACAP3|PRKCZ|ARFGEF2|MVB12B|CHMP1B|FGFR4|CYTH4|IL2RA|CAPZA1|IL2RG|ARPC1A|ARPC5L|GIT1|DNM1|ASAP1|ASAP3	C1
FoxO signaling pathway	29	123	0.000830916	0.00400351	PRKAG1|CDKN1A|ATM|G6PC3|CAT|FOXO3|MAP2K2|FOXO1|AKT3|FOXO6|EGF|GABARAPL2|GADD45A|S1PR1|KLF2|NLK|PRKAG3|PRKAB2|HOMER3|CCNB3|IRS4|MAP2K1|IRS2|CCND1|CDK2|PDPK1|BCL6|GADD45B|CREBBP	C1
ECM-receptor interaction	22	83	0.000950807	0.00444642	ITGA9|HSPG2|CD36|ITGA7|AGRN|ITGA11|LAMB1|LAMB2|COMP|HMMR|ITGB3|ITGA3|LAMA4|ITGB4|CD44|COL4A6|COL4A5|FN1|FREM1|COL1A2|COL1A1|VWF	C1
Insulin signaling pathway	28	121	0.00128659	0.00578161	CRKL|MKNK2|PRKAG3|MKNK1|G6PC3|MAP2K2|FOXO1|AKT3|FBP1|FBP2|ACACA|CALM2|CALM1|PRKAG1|FASN|PRKAB2|ACACB|HK1|PRKCZ|MTOR|PRKAR1B|IRS4|MAP2K1|IRS2|CALML4|PRKAR2B|PRKACB|PDPK1	C1
Glutathione metabolism	15	47	0.00131504	0.00578161	GSTT1|GSTA3|RRM2|GCLC|GSTA2|GGCT|GPX1|MGST1|RRM2B|ANPEP|GPX7|CHAC2|CHAC1|RRM1|GSTK1	C1
Porphyrin and chlorophyll metabolism	10	23	0.00134541	0.00578161	MMAB|ALAD|EARS2|HMOX1|UROS|HMOX2|CPOX|HEPH|CP|GUSB	C1
Adrenergic signaling in cardiomyocytes	29	128	0.00140695	0.00588697	ATP2A2|CACNA2D2|AKT3|TNNC1|CACNG1|TNNT2|CALM2|CALM1|CACNB1|CAMK2D|PPP2R2D|ATP1B4|PPP2R2A|CAMK2B|KCNQ1|AGTR2|ATP2B1|ADCY7|ADCY3|ADCY9|CALML4|CREB3L2|ADRB2|CREM|PRKACB|PPP2R5D|ATF4|PPP2R5C|BCL2	C1
Autophagy - other	11	28	0.00150983	0.00615544	BECN1|GABARAPL2|ATG101|ATG16L1|WIPI1|MTOR|ATG7|ATG5|ATG9A|ATG9B|MLST8	C1
Pyrimidine metabolism	17	59	0.00164595	0.00654266	DCTD|ENTPD6|NME6|NME7|CTPS2|CTPS1|NME3|UCKL1|ENPP3|TYMS|RRM2B|RRM2|NT5C1A|DTYMK|ENTPD5|RRM1|CAD	C1
Glycerophospholipid metabolism	23	94	0.00181711	0.00704685	LYPLA1|GPAT4|LCAT|MBOAT2|GPD2|CHKA|DGKZ|GPAM|LPIN1|LPCAT2|DGKA|DGKD|GPD1L2|GNPAT|ACHE|PEMT|CDS2|CEPT1|AGPAT5|AGPAT3|AGPAT2|CRLS1|GPD1L	C1
Phagosome	29	132	0.00209051	0.00791406	ATP6V1A|MMR1L4|CD36|BLB1|MRC2|ATP6AP1|BF2|BF1|C3|ATP6V0C|ITGB3|ITGB2|ATP6V0A2|COMP|BLB2|CYBB|CYBA|DYNC1LI1|LAMP1|CTSV|VAMP3|TUBB4B|ATP6V1E1|COLEC12|DMB2|ATP6V1G1|COLEC11|ATP6V1C1|LAMP2	C1
Pentose phosphate pathway	10	25	0.00220283	0.00797344	GPI|GLYCTK|PGM1|H6PD|PFKM|FBP1|FBP2|IDNK|ALDOC|DERA	C1
ErbB signaling pathway	20	78	0.00220649	0.00797344	ERBB2|ERBB4|CRKL|MAP2K2|CAMK2D|CDKN1A|PRKCB|JUN|CAMK2B|EGF|HBEGF|MAP2K1|AKT3|MTOR|MAP2K4|ABL1|GAB1|PAK1|PAK2|PAK3	C1
Tight junction	32	156	0.00322816	0.0114062	AMOTL1|MYH10|AMOTL2|HSPA4|PRKAG1|PRKAG3|MYL6|DLG3|JUN|ARHGEF18|MYH1C|NF2|HCLS1|MPDZ|ERBB2|PRKAB2|JAM2|JAM3|BVES|PPP2R2D|PPP2R2A|PRKCZ|OCLN|MYL12A|ACTN4|CCND1|EZR|MYH1B|RUNX1|PRKACB|ACTR3|CFTR	C1
RNA degradation	18	70	0.00348401	0.0120425	PATL1|CNOT6L|DIS3|BTG2|HSPD1|LSM5|PFKM|EXOSC6|C1D|ENO1|CNOT9|DCP1B|CNOT7|EXOSC2|WDR61|DIS3L|MPHOSPH6|CNOT4	C1
Glycosaminoglycan degradation	8	18	0.00363019	0.0122808	HPSE|GNS|ARSB|HEXA|IDS|HPSE2|IDUA|GUSB	C1
GnRH signaling pathway	20	84	0.00452362	0.0149845	ADCY7|CALM2|MAP2K2|CAMK2D|ITPR3|MAP2K4|JUN|ADCY9|CAMK2B|CALML4|MAP2K3|HBEGF|MAP2K1|MAP3K4|MAP2K6|PRKACB|ATF4|ADCY3|PRKCB|CALM1	C1
Cell adhesion molecules (CAMs)	26	122	0.00485999	0.0156195	ITGA9|CDH15|CD34|GLG1|ICOSLG|PECAM1|BLB2|MPZL1|JAM3|IGSF11|BF2|BF1|CDH2|CDH4|CADM1|ITGB2|JAM2|BLB1|NFASC|OCLN|CD274|CADM3|PTPRC|DMB2|PTPRM|MPZ	C1
Butanoate metabolism	9	24	0.0050932	0.0156195	HADH|ACADS|HMGCS1|HADHA|ACSM5|ECHS1|BDH1A|ABAT|ALDH5A1	C1
Alanine, aspartate and glutamate metabolism	11	34	0.00513005	0.0156195	ASL1|ALDH4A1|ASPA|ASNS|ABAT|GOT2|ALDH5A1|GFPT2|CAD|ADSL|FOLH1	C1
Ferroptosis	11	34	0.00513005	0.0156195	FTH1|ACSL1|HMOX1|GCLC|ACSL4|ACSL5|CYBB|ATG7|ATG5|MAP1LC3A|CP	C1
beta-Alanine metabolism	10	29	0.0052065	0.0156195	MLYCD|AOC3|ACADS|HADHA|ECHS1|ABAT|ALDH7A1|GADL1|HIBCH|CARNS1	C1
Fructose and mannose metabolism	11	35	0.0061256	0.0180365	PFKFB2|PFKFB3|HK1|AKR1E2|PFKFB4|MPI|PFKM|FBP1|FBP2|ALDOC|GMPPB	C1
C-type lectin receptor signaling pathway	20	87	0.00628246	0.0180528	NFATC1|FCER1G|NFATC3|CALM2|PPP3R1|CALM1|IRF1|NFKBIA|JUN|MRAS|CASP8|BCL10|CARD9|AKT3|MAP3K14|ITPR3|CASP18|PPP3CA|CALML4|PAK1	C1
Purine metabolism	26	125	0.00635822	0.0180528	AMPD1|RRM2|RRM1|ADSL|PAPSS2|HPRT1|PDE7B|RRM2B|GUCY1A2|NT5C1A|ENTPD6|ENTPD5|ADCY7|ENPP3|PGM1|NME7|GART|ADK|NME6|ATIC|NME3|AK3|AK1|ADCY3|ADCY9|PRUNE1	C1
Calcium signaling pathway	34	180	0.00738392	0.0204569	CD38|CAMK1D|PPP3R1|TNNC1|TNNC2|EDNRB|ADORA2B|CALM2|ATP2A2|CASQ2|CAMK1|ASPH|CAMK4|CXCR4|ERBB2|ERBB4|CAMK2D|MYLK4|PRKCB|MYLK2|MYLK3|CAMK2B|ATP2B1|ITPR3|BDKRB1|ADCY7|ADCY3|CALM1|ADCY9|CALML4|ADRB2|PRKACB|PPP3CA|MCU	C1
Nicotinate and nicotinamide metabolism	10	31	0.00759092	0.0204569	CD38|AOX1|AOX2|ENPP3|NMRK1|BST1|NT5C1A|NMNAT3|NMNAT1|ITGB1BP3	C1
Glyoxylate and dicarboxylate metabolism	10	31	0.00759092	0.0204569	GRHPR|PGP|DLD|ACSS2|PCCA|GLYCTK|CAT|MDH2|MDH1|MCEE	C1
Arginine and proline metabolism	12	42	0.00797784	0.0211413	L3HYPDH|DAO|ALDH4A1|CKMT2|AGMAT|AZIN2|GATM|ALDH7A1|GOT2|ALDH18A1|CARNS1|AMD1	C1
Amino sugar and nucleotide sugar metabolism	13	48	0.00847838	0.0219694	GNPNAT1|GPI|UXS1|HEXA|HK1|PGM1|MPI|CMAS|GALE|GNE|GFPT2|GMPPB|GALK1	C1
Glycine, serine and threonine metabolism	11	37	0.0085667	0.0219694	GRHPR|DAO|GNMT|BPGM|DLD|ALDH7A1|GLYCTK|AOC3|GATM|DMGDH|PGAM1	C1
One carbon pool by folate	7	17	0.00883752	0.0223042	MTHFD2L|ATIC|MTHFD2|MTHFD1|DHFR|TYMS|GART	C1
Glycerolipid metabolism	15	60	0.0089838	0.0223191	DGKZ|GPAM|AGK|LPIN1|GLYCTK|GPAT4|AKR1E2|MBOAT2|AGPAT5|AGPAT3|DGKD|ALDH7A1|DGKA|MOGAT1|AGPAT2	C1
Vascular smooth muscle contraction	24	117	0.00978541	0.0239366	ACTG2|MYL6|MAP2K2|MAP2K1|ADORA2B|CALM2|CALM1|KCNMA1|GUCY1A2|PRKG1|MYLK4|PRKCB|MYLK2|MYLK3|PRKCQ|ITPR3|ADM|ADCY7|ADCY3|ADCY9|CALML4|GNA12|GNA13|PRKACB	C1
Starch and sucrose metabolism	10	33	0.0107391	0.0258715	PGM2L1|AGL|GPI|HK1|ENPP3|G6PC3|PGM1|GANC|GYG1|GAA	C1
Folate biosynthesis	9	28	0.0112763	0.0267601	MOCS2|PCBD2|PCBD1|AKR1E2|DHFR|MOCS1|FPGS|ALPL|GPHN	C1
Mitophagy - animal	14	58	0.0144751	0.0338463	BCL2L1|FUNDC1|BECN1|E2F1|BCL2L13|GABARAPL2|ATG5|JUN|MRAS|FOXO3|MFN2|ATF4|ATG9A|ATG9B	C1
Herpes simplex virus 1 infection	28	150	0.0158976	0.0366337	BCL2L1|CD74|IFIH1|NFKBIA|EIF2B2|BIRC2|B2M|AKT3|IFNGR2|CASP18|BLB1|BLB2|FAS|BID|MAP3K7|BF2|CARD9|BF1|C3|ITGB3|ALYREF|MTOR|IRF7|CASP8|CASP9|DMB2|MAVS|BCL2	C1
Fatty acid elongation	8	25	0.0168312	0.037919	HACD1|HADH|HACD4|ACAA2|HADHA|ELOVL7|ELOVL5|ECHS1	C1
Progesterone-mediated oocyte maturation	17	78	0.0169324	0.037919	CCNB3|MAD2L2|ADCY7|ADCY3|CDC27|FZR1|ADCY9|ANAPC10|CDK1|MAP2K1|AKT3|PRKACB|HSP90AA1|SPDYA|ANAPC2|CDK2|ANAPC7	C1
Necroptosis	25	131	0.0175945	0.0388545	CHMP4B|CHMP4C|H2AFY2|BIRC2|CHMP2B|CHMP3|CASP8|IFNGR2|CASP18|CHMP7|CHMP6|CHMP5|FAS|BID|CAPN2|FTH1|CAMK2D|CAMK2B|CYBB|CHMP1B|H2AFY|H2AFZ|HSP90AA1|HIST1H2A4L1|BCL2	C1
Cardiac muscle contraction	15	66	0.0178825	0.0389496	TNNT2|UQCRFS1|ATP2A2|CASQ2|ATP1B4|CACNB1|ASPH|UQCRQ|TNNC1|CACNA2D2|CACNG1|COX7A2|COX6A1|COX7C|COX7A2L	C1
Protein processing in endoplasmic reticulum	28	153	0.019533	0.0419696	BAG2|HSPA2|BAG1|HSPA5|HSPA8|CRYAB|HSP90B1|MARCH6|SVIP|HSPH1|DNAJB2|DNAJB12|CAPN2|RRBP1|ERP29|HSPA4L|AMFR|HSP90AA1|MAN1A2|DNAJA1|MBTPS2|DNAJC1|PREB|ATF4|WFS1|ATXN3|CKAP4|BCL2	C1
Vitamin B6 metabolism	4	7	0.0206502	0.0437784	PDXP|AOX1|AOX2|PDXK	C1
Ubiquitin mediated proteolysis	24	127	0.0215876	0.0451636	ERCC8|UBE2Q1|FBXW11|BIRC2|FZR1|UBE2Q2|UBE2L3|CDC34|ANAPC10|CUL5|CUL2|FBXW7|UBE2R2|HERC4|ANAPC2|ANAPC7|KLHL9|UBE2K|UBE2M|UBE2N|CDC27|BTRC|CUL3|MGRN1	C1
Influenza A	25	135	0.0234509	0.0484245	IFIH1|NFKBIA|MX1|MAP2K2|MAP2K1|AKT3|IFNGR2|CASP18|XPO1|BLB1|BLB2|FAS|BID|PRKCB|HNRNPUL1|IL18|FDPS|IRF7|CCND3|CASP8|CASP9|DMB2|KPNA1|MAVS|CREBBP	C1
Drug metabolism - other enzymes	13	57	0.0257473	0.0519585	NME6|NME7|GSTT1|NME3|HPRT1|UCKL1|GSTA2|GSTA3|MGST1|RRM2B|RRM2|RRM1|GUSB	C1
Steroid biosynthesis	6	17	0.0260247	0.0519585	MSMO1|LIPA|DHCR7|CYP2R1|FDFT1|HSD17B7	C1
Tryptophan metabolism	10	39	0.0261426	0.0519585	HADH|AOX2|AOX1|HADHA|DLD|CAT|ECHS1|ALDH7A1|KYAT3|GCDH	C1
NOD-like receptor signaling pathway	23	124	0.0284131	0.0557739	BCL2L1|ANTXR1|NFKBIA|BIRC2|CASP18|GABARAPL2|ATG16L1|JUN|MAP3K7|CARD9|ATG5|CTSB|CYBB|CYBA|ITPR3|IL18|IRF7|CASP8|MFN2|HSP90AA1|MCU|MAVS|BCL2	C1
ABC transporters	10	40	0.0297534	0.0576925	ABCD4|CFTR|ABCB1|ABCB10|ABCA2|ABCA3|ABCA1|ABCC5|ABCC6|ABCB9	C1
Galactose metabolism	9	35	0.0334616	0.0641011	GALK1|GALE|HK1|AKR1E2|PGM1|G6PC3|GANC|PFKM|GAA	C1
Biosynthesis of amino acids	13	60	0.0351182	0.0664738	ASL1|MAT2B|GAPDH|BCAT1|ASNS|ENO1|PFKM|PGAM1|GOT2|ALDH18A1|MAT1A|ALDOC|ACY1	C1
RNA polymerase	7	24	0.0355417	0.0664839	POLR1C|POLR1B|POLR3E|POLR3B|POLR2L|POLR2H|POLR3H	C1
Intestinal immune network for IgA production	9	36	0.0381297	0.0704956	BLB1|BLB2|ICOSLG|IL15|MAP3K14|DMB2|CXCR4|CCR9|CXCL12	C1
N-Glycan biosynthesis	11	49	0.0416242	0.0760718	ALG9|ALG2|ALG6|MAN2A2|MAN2A1|MGAT4B|ALG11|B4GALT3|ALG14|ALG12|MAN1A2	C1
DNA replication	8	31	0.0430029	0.0776985	POLE2|MCM6|MCM5|MCM4|PRIM1|LIG1|FEN1|MCM2	C1
Cytosolic DNA-sensing pathway	10	44	0.0477096	0.083749	IL18|POLR1C|NFKBIA|POLR3E|POLR3B|IRF7|POLR2L|MAVS|POLR2H|POLR3H	C1
mRNA surveillance pathway	14	70	0.0484117	0.083749	DAZAP1|GSPT2|PPP2R2D|PPP2R2A|ALYREF|CSTF3|CSTF2|ETF1|CPSF7|PELO|MSI2|PPP2R5D|HBS1L|PPP2R5C	C1
Selenocompound metabolism	5	15	0.0485288	0.083749	KYAT3|TXNRD2|PAPSS2|MARS2|TXNRD1	C1
Primary bile acid biosynthesis	5	15	0.0485288	0.083749	CYP27A1|ACOX2|CYP7B1|AKR1D1|ACOT8	C1
RIG-I-like receptor signaling pathway	12	57	0.0489853	0.083749	CASP10|IFIH1|DDX3X|DHX58|NFKBIA|MAP3K7|CASP8|AZI2|ATG5|CASP18|IRF7|MAVS	C1
Metabolic pathways	142	1290	1.10068e-12	1.70605e-10	CD38|PTGS2|NDUFB3|CDO1|GSTA2|NQO1|P4HA2|TPI1|P4HA1|GGPS1|PYCR1|PMM1|GSL|UGP2|SGPL1|B3GNT2|PNPLA2|PDE10A|MPST|PDE7B|ASRGL1|NT5C1B|ENTPD2|ENTPD1|NPL|HK2|ENPP4|BCAT1|ENPP1|UQCRQ|EHHADH|PDE8A|FDPS|ACSL4|OAT|PLCE1|AMD1|ASL1|HSD17B10|PDXK|NSDHL|NMRK2|ACSBG1|PDXP|CHKA|DGAT2|NT5E|GATM|FIG4|B4GALT3|B4GALT5|HNMT|PDE5A|NUDT2|NDUFS2|PAFAH2|CHAC1|PLA2G10|PISD|HLCS|GCH1|HMOX1|GPX1|MAOB|MAOA|ATP6V0A1|ELOVL1|PTD…	C2
FoxO signaling pathway	28	123	9.2995e-09	7.20712e-07	PLK1|PLK3|PRKAG2|SIRT1|FOXO3|INSR|FOXO6|EGF|GABARAPL1|GADD45A|S1PR1|GADD45G|KLF2|HOMER1|MAPK8|PRKAG3|IGF1R|PRKAA2|PLK4|STAT3|HOMER3|IRS4|CCND2|FOXO1|FBXO32|BCL6|GADD45B|CREBBP	C2
Arginine and proline metabolism	14	42	1.15699e-06	5.97778e-05	P4HA1|SAT1|GAMT|SMOX|GATM|CKMT2|P4HA2|MAOB|MAOA|OAT|ALDH18A1|PYCR1|CARNS1|AMD1	C2
MAPK signaling pathway	35	261	1.21355e-05	0.000470251	HSPA2|CRKL|HSPA8|JUND|MAP2K3|INSR|NGFR|SRF|EGF|IL1R1|FAS|GADD45B|MAP3K4|GADD45G|MYC|MAP3K20|ANGPT4|PDGFB|IGF1R|PRKCB|PDGFD|HSPB1|NR4A1|VEGFA|IL1RAP|FGFR4|FGF4|MAPK8|PLA2G4A|TAB1|CSF1|MAP3K14|GADD45A|ATF4|PAK1	C2
Focal adhesion	28	189	1.79496e-05	0.000556437	CHAD|IGF1R|ITGA11|EGF|MYL9|CRKL|THBS1|PXN|PARVB|MAPK8|SHC4|LAMA2|PDGFD|LAMA5|COMP|MYLK4|PRKCB|COL4A6|COL4A5|VEGFA|TNC|CCND2|PDGFB|COL1A2|COL1A1|PAK6|PAK1|BCL2	C2
Adipocytokine signaling pathway	14	64	6.70741e-05	0.00173275	CPT1A|PRKAG2|ADIPOR2|SOCS3|ACACB|IRS4|PRKAG3|NFKBIA|PRKAA2|CD36|ACSBG1|STAT3|MAPK8|ACSL4	C2
p53 signaling pathway	14	66	8.9341e-05	0.00197827	BCL2L1|PPM1D|SESN1|SESN3|GADD45A|GADD45B|CCND2|TP73|THBS1|CYCS|FAS|STEAP3|GADD45G|BCL2	C2
Apoptosis	20	127	0.000130744	0.00253317	BCL2L1|TRAF1|CTSK|CTSO|PTPN13|GADD45A|GADD45B|NFKBIA|CTSD|CYCS|GADD45G|TUBA1C|ATF4|MAP3K14|MCL1|FAS|ITPR3|MAPK8|CTSV|BCL2	C2
AGE-RAGE signaling pathway in diabetic complications	16	90	0.000179003	0.00277657	F3|STAT3|PIM1|COL1A2|EGR1|FOXO1|PRKCB|COL4A6|COL4A5|VEGFA|COL1A1|PLCE1|AGTR1|MMP2|MAPK8|BCL2	C2
Ribosome	19	120	0.000179133	0.00277657	RPL22L1|RPS27|RPLP0|MRPL32|RPS15|RPL23A|RPL9|RPLP2|RPLP1|RPS21|RPL18A|RPL32|RPL23|RPL35A|RPS28|RPL37|RPS2|RPL31|RPS8	C2
Nicotinate and nicotinamide metabolism	9	31	0.000228239	0.00295974	CD38|AOX1|AOX2|NT5E|NMRK2|ENPP1|NUDT12|NT5C1B|NMNAT3	C2
PPAR signaling pathway	13	64	0.000229141	0.00295974	CPT1A|EHHADH|FABP1|CD36|LPL|ANGPTL4|PLTP|ACSBG1|ACOX3|ME1|PLIN2|ACSL4|FABP3	C2
Vitamin B6 metabolism	5	7	0.000263043	0.00313629	PDXP|AOX1|AOX2|PDXK|PHOSPHO2	C2
Cell cycle	17	114	0.000705193	0.00728923	CDKN2C|BUB1|BUB1B|PLK1|GADD45A|GADD45B|CCND2|STAG2|GADD45G|CDKN1C|YWHAH|CREBBP|CDC45|MYC|CDC20|WEE1|ANAPC7	C2
ECM-receptor interaction	14	83	0.00070541	0.00728923	HMMR|LAMA2|LAMA5|CHAD|COMP|SDC4|CD36|THBS1|COL4A6|COL4A5|ITGA11|COL1A2|TNC|COL1A1	C2
Regulation of actin cytoskeleton	23	190	0.00126187	0.0115085	CRKL|LIMK2|ITGA11|EGF|MYL9|CXCL12|ARHGEF6|PXN|PDGFB|ITGB2|PDGFD|FGD3|MYLK4|SSH2|SSH3|FGFR4|FGF4|EZR|GNA13|PAK6|PAK1|LPAR4|SCIN	C2
Lysosome	16	110	0.00126222	0.0115085	PLA2G15|IGF2R|MANBA|ARSB|LAPTM4B|SCARB2|GM2A|CTSD|CTSO|NPC1|CTSK|LAMP2|ABCB9|AP4B1|CTSV|ATP6V0A1	C2
NOD-like receptor signaling pathway	17	124	0.00160996	0.0132339	IL18|BCL2L1|ANTXR1|TANK|TRPV2|ITPR3|NFKBIA|HSP90AB1|TAB1|IFNAR1|IRF7|HSP90AA1|PANX1|MAPK8|GABARAPL1|TMEM173|BCL2	C2
Drug metabolism - cytochrome P450	8	34	0.00162223	0.0132339	FMO3|AOX2|GSTT1L|AOX1|GSTA2|MAOB|MAOA|ALDH1A3	C2
Purine metabolism	17	125	0.00173895	0.0134768	HPRT1|PAPSS2|ENTPD2|ENTPD1|NUDT2|PDE1B|ENPP4|NT5E|PDE8A|ITPA|PDE7B|NT5C1B|PDE4B|ENPP1|PDE4D|PDE10A|PDE5A	C2
Autophagy - animal	16	117	0.00222667	0.016435	ULK2|BCL2L1|IGF1R|DDIT4|IRS4|CTSD|PRKAA2|DAPK2|LAMP2|STX17|GABARAPL1|MAPK8|TSC1|ATG9B|CTSV|BCL2	C2
Protein processing in endoplasmic reticulum	19	153	0.00247553	0.0174412	BAG2|HSPA2|HSPA8|HSPH1|HSPA5|HYOU1|ERO1B|UBQLN1|HSPA4L|HSP90B1|HSP90AB1|SEC24A|ATF4|SVIP|HSP90AA1|MAPK8|BCL2|CANX|XBP1	C2
Insulin signaling pathway	16	121	0.00301145	0.0202945	SHC4|PPP1R3E|PPP1R3D|SOCS3|CRKL|ACACB|IRS4|PRKAG3|PRKAG2|FOXO1|PRKAA2|HK2|INSR|SH2B2|MAPK8|TSC1	C2
Biosynthesis of amino acids	10	60	0.00423099	0.0273252	IDH3A|ASL1|GPT2|ASNS|BCAT1|GSL|TPI1|RPIA|ALDH18A1|PYCR1	C2
Glycerophospholipid metabolism	13	94	0.00508335	0.0315168	PLA2G15|PTDSS2|PLA2G10|LPIN1|PISD|CEPT1|LCAT|MBOAT2|AGPAT3|LYPLA1|PLA2G4A|DGKA|CHKA	C2
Valine, leucine and isoleucine degradation	8	44	0.00642617	0.0383099	AOX1|AOX2|HMGCL|HSD17B10|BCAT1|AACS|MCEE|EHHADH	C2
TGF-beta signaling pathway	12	90	0.00893474	0.051292	BMP4|ID4|CHRD|SMAD1|THBS1|INHBA|GREM1|FST|CREBBP|MYC|THSD4|TGIF1	C2
Adrenergic signaling in cardiomyocytes	15	128	0.0106136	0.0587538	PPP1R1A|TPM2|PPP2R2D|ATP1B4|CAMK2A|ATP1B1|CREB5|CREM|ATP1A1|ACTC1|ATF4|SLC8A3|GNAI1|AGTR1|BCL2	C2
Histidine metabolism	5	21	0.0116319	0.0621706	MAOB|MAOA|HNMT|CARNS1|ALDH1A3	C2
Tight junction	17	156	0.0126733	0.0644829	OCLN|HSPA4|TUBA1C|PPP2R2D|PRKAG3|PRKAG2|NEDD4|MYH1B|EZR|PRKAA2|ARHGEF18|RAPGEF6|MAGI1|HCLS1|CLDN1|MAPK8|MYL9	C2
Apelin signaling pathway	14	119	0.0128966	0.0644829	PRKAG2|GABARAPL1|KLF2|MYLK4|EGR1|PRKAA2|APLN|PRKAG3|GNG2|GNA13|ITPR3|AGTR1|SLC8A3|GNAI1	C2
Phagosome	15	132	0.0134526	0.0651611	SEC22B|ITGB2|PLA2R1|COMP|MMR1L4|CANX|CD36|THBS1|TUBA1C|ATP6V0A1|LAMP2|ATP6V1C1|DMB2|CTSV|TUBB2B	C2
Selenocompound metabolism	4	15	0.0171448	0.0789055	PAPSS2|TXNRD2|SEPSECS|TXNRD1	C2
Cysteine and methionine metabolism	7	43	0.0173083	0.0789055	DNMT3A|GCLC|BCAT1|CDO1|MPST|MDH2|AMD1	C2
Tyrosine metabolism	6	34	0.0195452	0.084153	AOX1|AOX2|COMT|MAOB|MAOA|ALDH1A3	C2
Ferroptosis	6	34	0.0195452	0.084153	SAT1|HMOX1|PRNP|GCLC|ACSL4|STEAP3	C2
Ubiquitin mediated proteolysis	14	127	0.0205454	0.0851144	UBE2H|SOCS3|CDC34|NEDD4|HERC2|CDC20|UBE2W|PIAS1|FBXO4|HERC4|PIAS4|MID1|ANAPC7|KLHL9	C2
mTOR signaling pathway	15	140	0.0208667	0.0851144	ULK2|CAB39L|IGF1R|PRKCB|DDIT4|FNIP1|GRB10|SLC7A5|CLIP1|WDR59|PRKAA2|INSR|ATP6V1C1|FZD2|TSC1	C2
Steroid biosynthesis	4	17	0.0243074	0.0942651	SOAT1|NSDHL|DHCR24|HSD17B7	C2
Cellular senescence	15	143	0.0243265	0.0942651	FOXO3|SIRT1|HIPK3|GADD45A|GADD45B|CCND2|ZFP36L1|ZFP36L2|GADD45G|MAP2K3|FOXO1|ITPR3|MYC|SLC25A4|TSC1	C2
GnRH signaling pathway	10	84	0.0304136	0.114834	PRKCB|EGR1|CAMK2A|MAP3K4|MAP2K3|ATF4|ITPR3|PLA2G4A|MMP2|MAPK8	C2
Cell adhesion molecules (CAMs)	13	122	0.0311164	0.114834	PECAM1|ITGB2|ALCAM|SDC4|CD34|NECTIN1|DMB2|OCLN|CLDN1|CDH2|MPZ|CADM3|PDCD1	C2
Glycosaminoglycan biosynthesis - chondroitin sulfate / dermatan sulfate	4	19	0.0330337	0.119075	CHST3|CHST13|CHST14|CHST7	C2
beta-Alanine metabolism	5	29	0.034543	0.121686	ACOX3|EHHADH|SMOX|CARNS1|ALDH1A3	C2
ErbB signaling pathway	9	78	0.0451418	0.151308	SHC4|PRKCB|PAK6|CRKL|MAPK8|CAMK2A|EGF|MYC|PAK1	C2
Lysine degradation	7	54	0.0455833	0.151308	KMT2C|KMT2A|PLOD2|SUV39H2|SETD3|DOT1L|EHHADH	C2
Cardiac muscle contraction	8	66	0.0458804	0.151308	UQCR11|ATP1B4|TPM2|UQCRQ|ATP1A1|ACTC1|SLC8A3|ATP1B1	C2
Endocytosis	20	228	0.0487568	0.157444	RAB11FIP3|HSPA2|IGF1R|IGF2R|EHD3|VPS36|GRK7|KIF5C|NEDD4|VPS37B|SH3GLB2|AP2B1|HSPA8|MVB12B|LDLRAP1|CYTH1|FGFR4|ACAP3|SH3KBP1|ASAP3	C2
Metabolic pathways	57	1290	6.33954e-08	7.35387e-06	ACP5|SPHK1|NSDHL|CKB|UGT8|MAT1A|GSTA2|DHCR7|CARNMT1|MBOAT2|BDH1A|GADL1|PTGDS|SQLE|ADPRM|PLA2G4A|SGPL1|PRPS2|B3GNT2|ELOVL7|PDE1B|GATM|PYGB|MGAT5B|PLD3|CYP51A1|MTMR7|CAD|HNMT|CA3A|AHCY|LIPG|EXTL2|BCAT1|CAT|HMGCR|NAGA|PNAT3|CYP3A4|ST6GALNAC4|DHCR24|HACD1|UPP2|DGKA|INPP5D|GSTT1|PLCG2|DHODH|GPT2|ASNS|ETNPPL|MAOB|SARDH|MGAT4C|SGSH|CHAC1|DMGDH	C3
Herpes simplex virus 1 infection	16	150	2.25973e-07	1.31064e-05	TAP1|TICAM1|BLB2|TAP2|IRF7|STAT1|BLB1|SYK|FAS|NFKBIA|BAK1|TAPBP|BF2|B2M|DMB2|CD74	C3
Cell adhesion molecules (CAMs)	14	122	5.77338e-07	2.23237e-05	C6H10orf54|BLB1|BLB2|ITGB2|JAM3|VCAN|CD40|ITGA6|BF2|NFASC|DMB2|OCLN|MPZ|CLDN5	C3
Steroid biosynthesis	5	17	6.03847e-05	0.00175116	CYP51A1|DHCR24|SQLE|NSDHL|DHCR7	C3
Phagosome	10	132	0.000561589	0.0127846	TAP1|BLB1|BLB2|TAP2|TUBA1C|ITGB2|BF2|CYBA|DMB2|C1R	C3
Influenza A	10	135	0.000661271	0.0127846	XPO1|TICAM1|BLB2|IRF7|STAT1|BLB1|FAS|NFKBIA|BAK1|DMB2	C3
Glycerophospholipid metabolism	8	94	0.000983848	0.0163038	GPCPD1|PLD3|LCAT|ETNPPL|MBOAT2|PLA2G4A|DGKA|ADPRM	C3
Calcium signaling pathway	11	180	0.00159705	0.0231572	SPHK1|HTR7|PDE1B|ASPH|CAMK2A|PHKA2|PLCG2|PTAFR|HRH1|P2RX4|P2RX7	C3
Regulation of actin cytoskeleton	11	190	0.00238422	0.0307299	NCKAP1L|RAC2|CYFIP2|ARPC1B|ENAH|ITGA6|FGF7|ITGB2|ROCK2|LPAR2|PAK1	C3
NOD-like receptor signaling pathway	8	124	0.00494661	0.0573806	TICAM1|IRF7|STAT1|NFKBIA|CYBA|PANX1|PSTPIP1|P2RX7	C3
Intestinal immune network for IgA production	4	36	0.00799262	0.0781185	BLB1|BLB2|CD40|DMB2	C3
Glycine, serine and threonine metabolism	4	37	0.00872045	0.0781185	MAOB|SARDH|DMGDH|GATM	C3
Toll-like receptor signaling pathway	6	84	0.00912433	0.0781185	TICAM1|IRF7|STAT1|IRF5|NFKBIA|CD40	C3
Biosynthesis of amino acids	5	60	0.00942809	0.0781185	GPT2|PRPS2|ASNS|BCAT1|MAT1A	C3
Cytokine-cytokine receptor interaction	10	202	0.0101927	0.0788236	TNFRSF9|IL10RB|IL2RG|FAS|IL18R1|CD40|CCR5|TNFRSF25|CNTFR|TNFRSF19	C3
ABC transporters	4	40	0.0111592	0.0789463	TAP1|ABCB11|TAP2|ABCA1	C3
Histidine metabolism	3	21	0.0115697	0.0789463	MAOB|HNMT|CARNMT1	C3
Tight junction	8	156	0.0170472	0.103194	CD1B|JAM3|TUBA1C|SLC9A3R1|ROCK2|HCLS1|OCLN|CLDN5	C3
Fatty acid elongation	3	25	0.0176655	0.103194	HACD1|ACOT7|ELOVL7	C3
Apoptosis	7	127	0.0177921	0.103194	CASP7|TUBA1C|FAS|NFKBIA|BAK1|CAPN2|ERN2	C3
Necroptosis	7	131	0.0205514	0.113522	TICAM1|STAT1|FAS|CAMK2A|PYGB|CAPN2|PLA2G4A	C3
Biosynthesis of unsaturated fatty acids	3	30	0.0273622	0.144273	HACD1|ACOT7|ELOVL7	C3
Drug metabolism - other enzymes	4	57	0.0330402	0.152376	PNAT3|GSTT1|GSTA2|UPP2	C3
VEGF signaling pathway	4	58	0.0347844	0.152376	PLCG2|SPHK1|RAC2|PLA2G4A	C3
2-Oxocarboxylic acid metabolism	2	13	0.0348664	0.152376	BCAT1|GPT2	C3
C-type lectin receptor signaling pathway	5	87	0.0365305	0.152376	SYK|PLCG2|NFKBIA|PAK1|STAT1	C3
Drug metabolism - cytochrome P450	3	34	0.0367805	0.152376	MAOB|GSTT1|GSTA2	C3
Alanine, aspartate and glutamate metabolism	3	34	0.0367805	0.152376	GPT2|ASNS|CAD	C3
AGE-RAGE signaling pathway in diabetic complications	5	90	0.0410522	0.152826	COL3A1|PLCG2|COL4A5|STAT1|PIM1	C3
Protein processing in endoplasmic reticulum	7	153	0.0411228	0.152826	DNAJA1|HSPH1|UBE2D3|BAK1|CAPN2|UGGT2|ERN2	C3
Metabolism of xenobiotics by cytochrome P450	3	36	0.0420337	0.152826	CYP1B1|GSTT1|GSTA2	C3
Focal adhesion	8	189	0.0437754	0.152826	SHC4|RAC2|ROCK2|ITGA6|COL4A5|CAPN2|PARVA|PAK1	C3
Pantothenate and CoA biosynthesis	2	15	0.0440032	0.152826	GADL1|BCAT1	C3
Steroid hormone biosynthesis	3	37	0.0447937	0.152826	SULT1E1|CYP3A4|CYP1B1	C3
Metabolic pathways	247	1290	8.22751e-18	1.30817e-15	PCK2|PGM2L1|DCTD|CARNS1|TUSC3|TGDS|GNPDA1|NDUFB3|NDUFB2|UQCRQ|P4HA2|OAT|NDUFA1|PI4K2A|HPSE2|UQCRB|SQLE|B3GNT4|AHCYL2|SELENBP1|PLA2G6|PYGB|HNMT|NDUFA10|ACY1|GLO1|MTMR3|PIP4K2B|PTGES|ENTPD2|ENTPD1|CRYL1|ALOX5|ENPP3|XYLT1|NDUFC2|CYP2R1|ATIC|CYP3A4|COX6A1|CNDP2|FDPS|NME7|ACYP1|PLD3|HK2|PPOX|ADCY9|SCD5|ECHS1|COX6C|PLCE1|CHAC1|GSTM2|MAN1C1|ALG9|GALNT7|ST3GAL2|GAPDH|NMRK1|CSAD|UGDH|MGST3|AKR1A1|GLB1|PLC…	C4
Ribosome	50	120	1.11649e-13	8.87607e-12	MRPL24|RPL37A|RPS17|RPS15|RPL6|RPLP2|RPLP1|RPL5|RPL35A|RPS7|RPL3L|MRPS12|MRPS10|RPL31|MRPL33|RPL7A|RPL29|RPS27L|RPS21|RPL21|RPL22|RPS26|RPL7|RPS3A|RPL4|RPL3|RPS27|RPS24|MRPL13|MRPL15|RPL23A|MRPL17|MRPS6|RPS28|MRPS18C|MRPL2|RPS29|MRPL23|MRPL9|RPL38|RPL36|RPL37|RPL35|RPL32|MRPS21|MRPL16|UBA52|RPS23|MRPL12|RPSAP58	C4
Focal adhesion	50	189	5.07336e-08	2.68888e-06	ERBB2|PDGFRA|CHAD|ARHGAP35|ITGA3|LAMA2|RAP1B|RAP1A|ITGA7|AKT1|ITGA11|LAMB1|CAV2|EGF|CAV1|PAK4|ITGA6|CAV3|RELN|PPP1R12B|PARVA|KDR|CAPN2|SHC4|IGF1R|PDGFC|LAMA4|LAMA5|RAC1|COMP|MYLK4|VEGFD|ITGB1|COL4A2|COL4A1|VASP|LAMC1|MAPK9|PPP1CC|MYL12A|CCND3|ROCK2|MET|COL1A2|BRAF|COL6A1|VEGFA|COL6A2|PAK1|CDC42	C4
Oxidative phosphorylation	35	113	2.34055e-07	9.3037e-06	COX5A|UQCR10|NDUFB6|NDUFB3|NDUFB2|UQCRQ|ATP5H|ATP5L|UQCRB|ATP5E|NDUFV3|NDUFV1|COX1|NDUFA10|UQCR11|ND3|COX6C|ND6|NDUFA6|NDUFAB1|NDUFC2|NDUFA5|NDUFA2|NDUFA1|NDUFA13|ATP6|NDUFA8|COX7A2|COX6A1|NDUFS5|NDUFS6|NDUFS7|COX7B|COX7C|COX17	C4
MAPK signaling pathway	55	261	5.49088e-06	0.00017461	TRAF2|TGFB1|TGFB2|HSPB1|PDGFRA|RAP1A|MAP2K3|AKT1|MAP2K6|MAPKAPK3|EGF|TEK|MECOM|GADD45B|CACNB1|CSF1R|GADD45G|FGF18|NF1|ANGPT2|NFKB2|MAPK8IP3|DUSP1|MAP3K20|FOS|ERBB2|IGF1R|PDGFC|SRF|ERBB4|RAC1|NGFR|RAP1B|VEGFD|STK3|VEGFA|FGF7|JUND|KITLG|DUSP7|FGFR1|MAPK9|PTPRR|RPS6KA6|TNFRSF1A|MAX|TAOK3|MET|KDR|GNA12|BRAF|ELK4|PRKACB|PAK1|CDC42	C4
Oocyte meiosis	26	99	8.46005e-05	0.00224191	BTRC|CPEB4|CPEB3|YWHAZ|CALM2|SPDYA|YWHAQ|ANAPC10|YWHAH|YWHAB|YWHAG|YWHAE|IGF1R|CAMK2G|CAMK2B|AR|SLK|PPP1CC|RPS6KA6|CDC26|PPP2CB|ADCY9|CDK2|PRKACB|PPP2R5D|PPP2R5A	C4
Regulation of actin cytoskeleton	40	190	9.99841e-05	0.00227107	PDGFRA|PIP4K2B|ENAH|ITGA3|ITGA6|ITGA7|ITGA11|EGF|NCKAP1|GSN|SLC9A1|WASF2|RAC1|FGF18|PPP1R12B|GIT1|ITGB1|PDGFC|PIKFYVE|MYLK4|PAK4|SSH2|SSH3|FGF7|ARHGAP35|FGFR1|BDKRB1|PPP1CC|MYL12A|ABI2|PIP5K1A|ROCK2|GNA12|BRAF|LPAR2|BAIAP2|LPAR1|PAK1|LPAR4|CDC42	C4
Insulin signaling pathway	29	121	0.000134972	0.00268257	PCK2|PRKCI|PRKAG3|AKT1|PRKAR2B|RPTOR|PPP1R3E|PPP1R3D|CALM2|PRKAB1|RPS6KB2|PYGB|MAPK9|PYGL|SHC4|ACACA|ACACB|HK2|SH2B2|PRKAR1B|PPP1R3C|EXOC7|EIF4E2|PPP1CC|SOCS2|IRS2|SREBF1|BRAF|PRKACB	C4
Protein processing in endoplasmic reticulum	33	153	0.000266261	0.00470394	RPN1|BAG1|TUSC3|UBE2D2|UBE2D3|UBE2D1|SVIP|DAD1|DNAJB2|RAD23A|SYVN1|CAPN2|CAPN1|UBXN6|MAPK9|ERN2|TRAF2|ERP29|P4HB|PDIA3|MAN1C1|EDEM3|SEC13|SEC61G|DNAJA2|DNAJA1|DNAJC5|CALR|DNAJC1|PREB|SSR3|MOGS|CKAP4	C4
FoxO signaling pathway	27	123	0.000731118	0.0116248	PCK2|TGFB1|TGFB2|PRKAG3|PLK2|FOXO3|AKT1|FOXO4|EGF|GABARAPL2|GADD45B|GADD45G|HOMER1|MAPK9|IGF1R|ATM|PRKAB1|MDM2|EP300|SETD7|SGK1|IRS2|CDK2|BRAF|FBXO32|BCL6|CREBBP	C4
Fatty acid elongation	10	25	0.00106341	0.0142841	HACD1|HACD3|THEM4|HACD4|ACAA2|TECR|ELOVL7|ELOVL5|ECHS1|MECR	C4
Adrenergic signaling in cardiomyocytes	27	128	0.00121962	0.0142841	ATP2A3|AKT1|ATP1B1|GNAI1|PPP1R1A|CALM2|SLC9A1|CACNB1|PIK3R6|PLCB4|CREB5|CAMK2G|PPP2R2A|CAMK2B|PPP2R2B|KCNQ1|ATP2B4|PPP1CC|GNAS|PPP2CB|ADCY9|ADRB2|CREB3L1|PRKACB|PPP2R5D|AGTR1|PPP2R5A	C4
Tight junction	31	156	0.00129213	0.0142841	AMOTL1|ITGB1|AFDN|PRKAG3|RAP1A|RAPGEF6|JAM3|RUNX1|MARVELD2|CLDN1|MAPK9|CLDN5|ERBB2|JAM2|RAC1|ARHGEF18|PPP2R2A|PPP2R2B|VASP|TJP2|TJP1|PRKCI|MYL12A|LLGL1|PPP2CB|ROCK2|MYH1C|PRKACB|ACTR2|PRKAB1|CDC42	C4
Nicotinate and nicotinamide metabolism	11	31	0.00134026	0.0142841	AOX1|AOX2|NT5M|NT5E|NT5C3A|ENPP3|NMRK1|ENPP1|NT5C1B|NMNAT1|ITGB1BP3	C4
Endocytosis	41	228	0.00134756	0.0142841	PDGFRA|VPS37D|SNX4|VPS37C|CHMP4C|RAB7A|EHD4|SNX1|DAB2|BIN1|CAV3|SH3GL3|CAV1|AP2M1|SPG21|EEA1|CAV2|ARF1|GRK5|GRK2|ARF5|PSD3|BF2|BF1|RAB11B|PRKCI|IGF1R|RAB5A|RAB5C|SMAP1|SH3GLB1|ACAP3|ARFGEF2|MVB12B|CHMP1B|MDM2|RAB11FIP5|PIP5K1A|GIT1|WIPF2|CDC42	C4
Vascular smooth muscle contraction	25	117	0.00155551	0.0154579	ACTA2|ACTG2|EDNRA|ADORA2B|CALM2|PLA2G6|PPP1R12B|EDN1|EDN3|PLCB4|CALCRL|MYLK4|PLA2G2E|PRKCQ|CALD1|KCNMB2|PLA2G10|PPP1CC|GNAS|ADCY9|ROCK2|GNA12|BRAF|PRKACB|AGTR1	C4
Notch signaling pathway	13	44	0.00202194	0.0189111	DTX4|SNW1|PSEN1|NOTCH1|KAT2A|NCSTN|HDAC2|DLL4|JAG2|EP300|HES4|NCOR2|CREBBP	C4
Base excision repair	10	29	0.00260375	0.0223813	SMUG1|MPG|POLE4|PARP3|MUTYH|POLD3|NEIL1|LIG1|POLL|POLE2	C4
Adipocytokine signaling pathway	16	64	0.00280744	0.0223813	PCK2|TRAF2|NFKBIA|IRS2|ACACB|NFKBIB|PRKAG3|TNFRSF1A|RXRA|CD36|AKT1|ACSBG1|PRKCQ|MAPK9|ADIPOQ|PRKAB1	C4
ECM-receptor interaction	19	83	0.00281526	0.0223813	ITGB1|LAMA2|COL6A2|LAMA4|LAMA5|CHAD|COMP|CD36|ITGA3|ITGA6|ITGA7|COL6A1|ITGA11|COL1A2|COL4A2|COL4A1|LAMB1|LAMC1|RELN	C4
TGF-beta signaling pathway	20	90	0.00297257	0.0225066	DCN|TGFB1|TGFB2|GREM1|LTBP1|BMP6|SP1|FBN1|PPP2CB|SMAD1|NOG2|RPS6KB2|INHBA|BMPR2|FMOD|AMH|EP300|FST|CREBBP|BMP7	C4
Fatty acid metabolism	14	53	0.00330643	0.0232357	HACD1|HACD3|ACACA|HACD4|ACAA2|CBR4|TECR|SCD5|ELOVL7|ELOVL5|ACSBG1|ECHS1|MECR|FADS2	C4
Phagosome	26	132	0.00336114	0.0232357	TAP1|TAP2|MMR1L4|MMR1L3|CD36|BLB1|BLB2|EEA1|PIKFYVE|BF2|BF1|ITGB1|RAB7A|RAB5A|RAB5C|MRC1|COMP|TUBB1|DYNC1LI1|LAMP1|SEC61G|TUBB4B|CALR|RAC1|COLEC11|SCARB1	C4
Apelin signaling pathway	24	119	0.00364258	0.0241321	ACTA2|PRKAG3|AKT1|GNAI1|CALM2|SLC9A1|GABARAPL2|RYR3|GNG10|CAMK4|RPS6KB2|PIK3R6|PLCB4|PRKAB1|MYLK4|PRKACB|GNB1|PLAT|MEF2B|ADCY9|GNG7|MEF2D|AGTR1|NRF1	C4
Other types of O-glycan biosynthesis	8	22	0.00529614	0.032801	COLGALT2|ST3GAL3|EOGT|OGT|GXYLT1|GXYLT2|POFUT1|B3GLCT	C4
Autophagy - animal	23	117	0.00569144	0.032801	RAB7A|AKT1|RPTOR|GABARAPL2|RPS6KB2|ATG3|ATG9B|MAPK9|MTMR3|ERN2|IGF1R|ULK1|DDIT4|SUPT20H|SH3GLB1|ATG10|LAMP1|TP53INP2|PRKCQ|NRBF2|PPP2CB|IRS2|PRKACB	C4
Adherens junction	16	70	0.00589812	0.032801	ERBB2|IGF1R|TJP1|WASF3|WASF2|RAC1|EP300|AFDN|LMO7|MET|CREBBP|BAIAP2|FGFR1|NECTIN3|YES1|CDC42	C4
RNA degradation	16	70	0.00589812	0.032801	DCPS|PATL1|EXOSC1|LSM8|BTG1|PABPC1|LSM6|CNOT8|LSM1|PFKL|TTC37|PARN|CNOT2|MPHOSPH6|EXOSC6|EXOSC5	C4
AGE-RAGE signaling pathway in diabetic complications	19	90	0.00598257	0.032801	TGFB1|TGFB2|F3|PLCB4|RAC1|EDN1|VEGFA|VEGFD|COL1A2|COL4A2|COL4A1|PLCD1|COL3A1|PLCE1|AKT1|MAPK9|MMP2|AGTR1|CDC42	C4
ABC transporters	11	40	0.00681405	0.0361144	TAP1|ABCG2|TAP2|ABCC8|ABCB1|ABCA5|ABCA2|ABCC5|ABCB9|ABCB8|ABCC1	C4
Cardiac muscle contraction	15	66	0.0078641	0.0383856	COX5A|ATP2A3|UQCR10|UQCR11|CACNB1|COX1|UQCRB|UQCRQ|COX7B|COX7A2|ATP1B1|COX6A1|COX7C|COX6C|SLC9A1	C4
Cell cycle	22	114	0.0080812	0.0383856	TGFB1|TGFB2|HDAC2|CDKN1C|ATM|PRKDC|YWHAZ|CCNA2|GADD45B|YWHAQ|ANAPC10|GADD45G|YWHAH|YWHAB|YWHAG|YWHAE|MDM2|EP300|CDC26|CCND3|CDK2|CREBBP	C4
Cellular senescence	26	143	0.00824562	0.0383856	TGFB1|TGFB2|RAD9A|ATM|MAP2K3|AKT1|FOXO3|MAP2K6|RAD1|VDAC2|CCNA2|GADD45B|GADD45G|BF2|BF1|CAPN2|CAPN1|CALM2|MDM2|HIPK3|PPP1CC|LIN9|CCND3|BTRC|RBBP4|CDK2	C4
Glycosphingolipid biosynthesis - ganglio series	6	14	0.00829129	0.0383856	ST3GAL2|ST3GAL5|HEXB|GLB1|ST6GALNAC6|ST6GALNAC4	C4
Terpenoid backbone biosynthesis	7	19	0.00844966	0.0383856	FDPS|FNTA|FNTB|PCYOX1|PMVK|PDSS1|MVD	C4
Cell adhesion molecules (CAMs)	23	122	0.00869988	0.0384245	CDH15|CD34|ITGA6|CNTN1|NCAM1|BLB1|BLB2|BF2|JAM3|IGSF11|NECTIN3|BF1|CLDN1|CDH5|CLDN5|ITGB1|JAM2|PECAM1|NEGR1|NFASC|CD99|SDC2|NRXN1	C4
Necroptosis	24	131	0.0100249	0.0430802	CHMP4C|RIPK1|SMPD1|IFNGR2|VDAC2|USP21|TICAM1|STAT2|PYGB|CAPN2|CAPN1|MAPK9|PYGL|TRAF2|CAMK2G|CAMK2B|PARP3|CHMP1B|TNFRSF1A|TLR3|CYLD|H2AFJ|AIFM1|HIST1H2A4L1	C4
RNA transport	24	132	0.0108228	0.0452849	AAAS|PABPC1|RPP30|SUMO2|EIF2S3|EIF3H|NMD3|EIF3D|EIF3E|EIF3F|STRAP|EEF1A1|SEC13|KPNB1|THOC2|UBE2I|EIF4E2|EIF4G3|EIF4G1|GEMIN2|POP1|POP5|EIF4A3|EIF4A2	C4
Apoptosis	23	127	0.01289	0.0525514	ATM|RIPK1|AKT1|DIABLO|GADD45B|CTSO|GADD45G|CAPN2|CAPN1|MAPK9|ERN2|TRAF2|NFKBIA|FOS|DAB2IP|PARP3|CTSZ|CASP6|CASP7|TNFRSF1A|PTPN13|AIFM1|MCL1	C4
Calcium signaling pathway	30	180	0.0134621	0.0535118	STIM1|PDGFRA|ATP2A3|PTGFR|PLCE1|VDAC2|EDNRA|EDNRB|P2RX5|ADORA2B|CALM2|CAMK1|RYR3|CAMK4|HRH1|ERBB2|PLCB4|ERBB4|MYLK4|CAMK2G|CAMK2B|PLCD1|ATP2B4|BDKRB1|GNAS|ADCY9|ADRB2|PRKACB|GNAL|AGTR1	C4
Mucin type O-glycan biosynthesis	8	28	0.0165491	0.0631866	ST3GAL2|GALNT15|GALNT11|C1GALT1C1|GALNT18|C1GALT1|GALNT7|GALNT1	C4
Drug metabolism - cytochrome P450	9	34	0.0166908	0.0631866	FMO3|AOX2|GSTT1L|AOX1|PRRC2C|GSTM2|MGST3|MAOA|ALDH1A3	C4
Glutathione metabolism	11	47	0.0178116	0.0658617	GSTT1L|GSTM2|TXNDC12|GPX1|MGST3|NAT8B|GPX4|GPX7|GPX8|CHAC1|ANPEP	C4
Lysine degradation	12	54	0.0188263	0.0680313	KMT2C|COLGALT2|PHYKPL|KMT2D|ASH1L|MLLT11|KMT2A|ECHS1|GCDH|NSD1|DOT1L|SETD7	C4
RNA polymerase	7	24	0.0223684	0.0765859	POLR3F|POLR2D|POLR3E|POLR1D|POLR3A|POLR2L|POLR2I	C4
Herpes simplex virus 1 infection	25	150	0.0225089	0.0765859	TAP1|TAP2|NFKBIA|AKT1|B2M|IFNGR2|TMEM173|SRSF5|TICAM1|BLB2|SRSF1|STAT2|SRSF2|BF2|BF1|TRAF2|TRAF3|BLB1|PDIA3|PPP1CC|TNFRSF1A|CALR|TAPBP|TLR3|MAVS	C4
Biosynthesis of unsaturated fatty acids	8	30	0.0226386	0.0765859	HACD1|HACD3|HACD4|TECR|SCD5|ELOVL7|ELOVL5|FADS2	C4
Melanogenesis	17	91	0.0234419	0.0776512	CAMK2G|CALM2|GNAS|FZD9|PRKACB|ADCY9|CAMK2B|KITLG|CREB3L1|FZD4|EDN1|PLCB4|EDNRB|EP300|WNT5A|CREBBP|GNAI1	C4
Progesterone-mediated oocyte maturation	15	78	0.0262464	0.0834635	CPEB4|IGF1R|CCNA2|RPS6KA6|SPDYA|CDC26|ADCY9|CPEB3|ANAPC10|AKT1|CDK2|BRAF|PRKACB|MAPK9|GNAI1	C4
ErbB signaling pathway	15	78	0.0262464	0.0834635	SHC4|ERBB2|MAPK9|ERBB4|CAMK2G|GAB1|CAMK2B|RPS6KB2|AKT1|BRAF|BTC|PAK4|ABL2|EGF|PAK1	C4
Cytosolic DNA-sensing pathway	10	44	0.0271159	0.0845377	RIPK1|NFKBIB|NFKBIA|POLR3F|POLR3E|POLR1D|POLR3A|POLR2L|MAVS|TMEM173	C4
Mitophagy - animal	12	58	0.0288164	0.0881117	TOMM7|RAB7A|ULK1|BNIP3L|BCL2L13|GABARAPL2|SP1|TFEB|FOXO3|MFN2|ATG9B|MAPK9	C4
Pyrimidine metabolism	12	59	0.0318204	0.0953499	UPP2|NME7|NT5M|CTPS2|ENTPD1|NT5E|DCTD|NT5C3A|ENPP3|ENPP1|NT5C1B|UMPS	C4
Lysosome	19	110	0.032383	0.0953499	ARSG|SLC11A2|LAPTM4B|AP4S1|SCARB2|NAGLU|HEXB|ABCA2|AP3M1|GLB1|CTSO|AP3S2|CTSZ|SMPD1|LAMP1|SORT1|LAPTM4A|ABCB9|CTNS	C4
Taurine and hypotaurine metabolism	4	10	0.036011	0.104104	GADL1|ADO|CSAD|CDO1	C4
Spliceosome	18	107	0.044259	0.123656	SRSF5|SNW1|SRSF1|SNRPD2|PPIL1|SMNDC1|PRPF18|LSM6|SRSF2|U2AF1|SF3B5|HNRNPKL|CWC15|RBM22|THOC2|LSM8|EIF4A3|SNRPE	C4
Fructose and mannose metabolism	8	35	0.0443714	0.123656	HK2|PFKFB2|AKR1E2|TKFC|GMPPB|PFKL|ALDOB|MPI	C4
mRNA surveillance pathway	13	70	0.045215	0.123656	SMG1|PPP1CC|PABPC1|PPP2CB|PPP2R2A|PPP2R2B|PCF11|CPSF7|PPP2R5D|NUDT21|CPSF4|PPP2R5A|EIF4A3	C4
Arginine and proline metabolism	9	42	0.0460178	0.123656	L3HYPDH|ALDH4A1|SMOX|CKMT2|P4HA2|MAOA|OAT|CARNS1|CNDP2	C4
Arachidonic acid metabolism	10	49	0.0466626	0.123656	GPX1|PLA2G10|LTC4SL|ALOX5|PLA2G6|PLA2G2E|GPX7|LTA4H|GPX8|PTGES	C4
Porphyrin and chlorophyll metabolism	6	23	0.0492616	0.1268	EARS2|HMOX1|PPOX|HEPH|BLVRA|CP	C4
Fatty acid biosynthesis	5	17	0.0494441	0.1268	ACACA|CBR4|MECR|ACSBG1|ACACB	C4
Description: C1: D1 vs. D35, C2: D35 vs. D70, C3: D70 vs. D105, C4: D105 vs. D140

## Sheet: Table S6
Table S6: Genes of |KME| > 0.8 in different modules.
Gene	ModuleColor	KME
ENSGALG00010009109	darkgreen	0.881674
ENSGALG00010016923	darkgreen	0.901902
ABCB9	darkgreen	0.827915
ACSBG1	darkgreen	0.828319
ADAMTS4	darkgreen	0.841991
ARID5A	darkgreen	0.801852
ARL4A	darkgreen	0.886907
ASCC1	darkgreen	0.869635
ATPSCKMT	darkgreen	0.881518
BAG3	darkgreen	0.896981
BTG2	darkgreen	0.884374
C21orf91	darkgreen	0.811014
CCNY	darkgreen	0.836737
CCT5	darkgreen	0.839689
CDO1	darkgreen	0.872667
CEBPD	darkgreen	0.881244
CEPT1	darkgreen	0.847705
CHORDC1	darkgreen	0.807573
CREM	darkgreen	0.828131
DHX58	darkgreen	0.808288
DNAJA4	darkgreen	0.92343
DNAJB6	darkgreen	0.885694
EDA2R	darkgreen	0.849422
EIF5	darkgreen	0.804953
ELL	darkgreen	0.941247
EXOC8	darkgreen	0.803486
FAAP100	darkgreen	0.829179
FABP1	darkgreen	0.95578
FKBP5	darkgreen	0.888025
FOSL2	darkgreen	0.839505
FOXO1	darkgreen	0.817343
FOXO6	darkgreen	0.811575
GADD45B	darkgreen	0.845613
GNA13	darkgreen	0.829137
GPT2	darkgreen	0.841854
GPX1	darkgreen	0.86737
HERC4	darkgreen	0.885805
HNMT	darkgreen	0.822763
HSP90AA1	darkgreen	0.880549
HSP90AB1	darkgreen	0.849946
HSPA2	darkgreen	0.88552
HSPA4	darkgreen	0.932369
HSPA4L	darkgreen	0.880598
HSPB8	darkgreen	0.81062
HSPB9	darkgreen	0.893143
HSPD1	darkgreen	0.801056
HSPH1	darkgreen	0.929775
IFRD1	darkgreen	0.896187
IL13RA2	darkgreen	0.844196
KAT2A	darkgreen	0.938478
KCNK4	darkgreen	0.81195
KLF6	darkgreen	0.834302
KLHL40	darkgreen	0.814733
LRIF1	darkgreen	0.890252
MAFF	darkgreen	0.800078
MCL1	darkgreen	0.924656
NOCT	darkgreen	0.873783
NPM3	darkgreen	0.892399
NR4A2	darkgreen	0.825778
NR4A3	darkgreen	0.852598
OTUD7B	darkgreen	0.837163
PDK4	darkgreen	0.818421
PDXK	darkgreen	0.882791
PEX11G	darkgreen	0.868655
PIM1	darkgreen	0.852592
PMM1	darkgreen	0.828488
PNPLA2	darkgreen	0.864074
PYCR1	darkgreen	0.852897
RAB40B	darkgreen	0.904328
RAD54L2	darkgreen	0.851258
RETREG1	darkgreen	0.855862
SAT1	darkgreen	0.825844
SESN1	darkgreen	0.843756
SGMS2	darkgreen	0.883086
SIK3	darkgreen	0.930924
SLC25A22	darkgreen	0.864887
SMOX	darkgreen	0.869477
SOAT1	darkgreen	0.880364
SPRY2	darkgreen	0.883371
ST6GAL1	darkgreen	0.835307
STC2	darkgreen	0.936793
TMEM164	darkgreen	0.802001
TXNRD1	darkgreen	0.805897
VPS37B	darkgreen	0.817047
WDR1	darkgreen	0.829483
WDR61	darkgreen	0.91889
ENSGALG00010004515	darkolivegreen	0.881254
ENSGALG00010028610	darkolivegreen	0.802251
ACSL4	darkolivegreen	0.800366
ACSS1A	darkolivegreen	0.808213
ADORA2B	darkolivegreen	0.813386
ATP1B1	darkolivegreen	0.942677
CD36	darkolivegreen	0.896221
CDC20	darkolivegreen	0.864628
CHKA	darkolivegreen	0.843773
CSF1	darkolivegreen	0.905437
EXFABP	darkolivegreen	0.886067
GAS2L3	darkolivegreen	0.903655
GDPD5	darkolivegreen	0.858786
GK2	darkolivegreen	0.845665
GSL	darkolivegreen	0.880591
HAUS6	darkolivegreen	0.911552
HTRA3	darkolivegreen	0.87045
IFIT5	darkolivegreen	0.831407
KCNJ15	darkolivegreen	0.805611
LAMP5	darkolivegreen	0.832908
LIPG	darkolivegreen	0.862488
LMOD1	darkolivegreen	0.806562
MGP	darkolivegreen	0.868601
MMP24	darkolivegreen	0.881719
NFKBIA	darkolivegreen	0.83208
NPL	darkolivegreen	0.84532
NPTX2	darkolivegreen	0.806156
PROSER2	darkolivegreen	0.808462
PTGR1	darkolivegreen	0.863749
PTGS2	darkolivegreen	0.912536
RGS3	darkolivegreen	0.806484
SACM1L	darkolivegreen	0.872952
SBF2	darkolivegreen	0.88478
SEPTIN9	darkolivegreen	0.830274
SERPINE2	darkolivegreen	0.890041
SHISA5	darkolivegreen	0.868447
SLC25A5	darkolivegreen	0.859302
SLC2A5	darkolivegreen	0.838629
STARD5	darkolivegreen	0.844854
THBS1	darkolivegreen	0.907951
TRPV2	darkolivegreen	0.848671
VWA1	darkolivegreen	0.892215
ENSGALG00010001642	greenyellow	0.855222
ENSGALG00010000302	greenyellow	0.802385
ENSGALG00010000306	greenyellow	0.901067
ENSGALG00010017414	greenyellow	0.810653
ENSGALG00010023091	greenyellow	0.840697
ENSGALG00010024365	greenyellow	0.821154
ENSGALG00010027555	greenyellow	0.840678
ENSGALG00010025572	greenyellow	0.912096
ENSGALG00010007993	greenyellow	0.902659
ENSGALG00010018783	greenyellow	0.879184
ENSGALG00010003871	greenyellow	0.885125
ENSGALG00010024113	greenyellow	0.852177
ENSGALG00010023469	greenyellow	0.883216
ENSGALG00010000384	greenyellow	0.879016
ENSGALG00010001805	greenyellow	0.898399
ENSGALG00010025477	greenyellow	0.844197
ENSGALG00010000076	greenyellow	0.816072
ENSGALG00010001868	greenyellow	0.933254
ENSGALG00010006072	greenyellow	0.91374
ENSGALG00010013989	greenyellow	0.811402
ENSGALG00010004000	greenyellow	0.938054
ENSGALG00010026916	greenyellow	0.895757
ENSGALG00010006131	greenyellow	0.883739
ENSGALG00010028476	greenyellow	0.895936
ENSGALG00010016895	greenyellow	0.87004
ENSGALG00010024784	greenyellow	0.834007
ENSGALG00010028201	greenyellow	0.873193
ENSGALG00010025003	greenyellow	0.847736
ENSGALG00010000147	greenyellow	0.924462
ENSGALG00010000141	greenyellow	0.803734
ENSGALG00010000149	greenyellow	0.902552
ENSGALG00010000148	greenyellow	0.816893
ENSGALG00010001700	greenyellow	0.817861
ENSGALG00010018284	greenyellow	0.899844
ENSGALG00010015108	greenyellow	0.925428
ENSGALG00010000346	greenyellow	0.801573
ENSGALG00010027261	greenyellow	0.903426
ENSGALG00010016500	greenyellow	0.870758
ENSGALG00010018598	greenyellow	0.918888
ENSGALG00010012032	greenyellow	0.851266
ENSGALG00010000465	greenyellow	0.885262
ENSGALG00010005424	greenyellow	0.935085
ENSGALG00010005427	greenyellow	0.946181
ENSGALG00010000704	greenyellow	0.8971
ENSGALG00010001277	greenyellow	0.849925
ENSGALG00010015075	greenyellow	0.913665
ENSGALG00010002881	greenyellow	0.810616
ENSGALG00010008991	greenyellow	0.911205
ENSGALG00010003993	greenyellow	0.818948
ENSGALG00010006038	greenyellow	0.891719
ENSGALG00010018521	greenyellow	0.870584
ENSGALG00010010869	greenyellow	0.85785
ENSGALG00010027356	greenyellow	0.808456
ENSGALG00010027359	greenyellow	0.848794
ENSGALG00010027250	greenyellow	0.950043
ENSGALG00010020617	greenyellow	0.869259
ENSGALG00010000432	greenyellow	0.912434
ENSGALG00010000085	greenyellow	0.84149
ENSGALG00010021609	greenyellow	0.870187
ENSGALG00010018609	greenyellow	0.854513
ENSGALG00010021853	greenyellow	0.877524
ENSGALG00010000574	greenyellow	0.829462
ENSGALG00010028060	greenyellow	0.82715
ENSGALG00010001767	greenyellow	0.88489
ENSGALG00010028590	greenyellow	0.922226
ENSGALG00010028594	greenyellow	0.820869
ENSGALG00010024718	greenyellow	0.816201
ENSGALG00010001873	greenyellow	0.842827
ENSGALG00010019345	greenyellow	0.842708
ENSGALG00010019621	greenyellow	0.894649
ENSGALG00010028148	greenyellow	0.820444
ENSGALG00010001688	greenyellow	0.892521
ENSGALG00010020854	greenyellow	0.829951
ENSGALG00010028464	greenyellow	0.918689
ENSGALG00010009227	greenyellow	0.819561
ENSGALG00010009224	greenyellow	0.874427
ENSGALG00010000267	greenyellow	0.868136
ENSGALG00010021189	greenyellow	0.864923
ENSGALG00010008115	greenyellow	0.832767
ENSGALG00010027281	greenyellow	0.85812
ENSGALG00010027282	greenyellow	0.896561
ENSGALG00010013947	greenyellow	0.830899
ENSGALG00010006021	greenyellow	0.859789
ENSGALG00010004046	greenyellow	0.904943
ENSGALG00010008352	greenyellow	0.921907
ENSGALG00010001295	greenyellow	0.964805
ENSGALG00010009123	greenyellow	0.834012
ENSGALG00010018506	greenyellow	0.828375
ENSGALG00010013044	greenyellow	0.88
ENSGALG00010003835	greenyellow	0.879922
ENSGALG00010019865	greenyellow	0.921114
ENSGALG00010000613	greenyellow	0.833466
ENSGALG00010029144	greenyellow	0.851934
ENSGALG00010027276	greenyellow	0.874421
ENSGALG00010023989	greenyellow	0.917932
ENSGALG00010020670	greenyellow	0.80768
ENSGALG00010022222	greenyellow	0.816449
ENSGALG00010028085	greenyellow	0.912079
ENSGALG00010009002	greenyellow	0.878314
ENSGALG00010000232	greenyellow	0.88863
ENSGALG00010020017	greenyellow	0.870065
ENSGALG00010019906	greenyellow	0.837748
ENSGALG00010003902	greenyellow	0.906107
ENSGALG00010000491	greenyellow	0.882709
ENSGALG00010009322	greenyellow	0.887254
ENSGALG00010008498	greenyellow	0.870227
ENSGALG00010017585	greenyellow	0.831575
ENSGALG00010000660	greenyellow	0.870289
ENSGALG00010017207	greenyellow	0.827222
ENSGALG00010021552	greenyellow	0.850269
ENSGALG00010001853	greenyellow	0.934949
ENSGALG00010006080	greenyellow	0.867684
ENSGALG00010024634	greenyellow	0.904141
ENSGALG00010026907	greenyellow	0.898493
ENSGALG00010002366	greenyellow	0.815549
ENSGALG00010000501	greenyellow	0.931068
ENSGALG00010027227	greenyellow	0.895132
ENSGALG00010003473	greenyellow	0.827838
ENSGALG00010012071	greenyellow	0.841653
ENSGALG00010017601	greenyellow	0.873342
ENSGALG00010000177	greenyellow	0.832509
ENSGALG00010018566	greenyellow	0.833897
ENSGALG00010018560	greenyellow	0.869448
ENSGALG00010000636	greenyellow	0.834458
ENSGALG00010027219	greenyellow	0.90082
ENSGALG00010019846	greenyellow	0.924272
ENSGALG00010000817	greenyellow	0.829346
ENSGALG00010023443	greenyellow	0.843904
ENSGALG00010001800	greenyellow	0.905851
ENSGALG00010022921	greenyellow	0.816963
ENSGALG00010000255	greenyellow	0.86497
ENSGALG00010027295	greenyellow	0.841153
ENSGALG00010026064	greenyellow	0.819049
ENSGALG00010001262	greenyellow	0.905077
ENSGALG00010015241	greenyellow	0.858615
ENSGALG00010021480	greenyellow	0.812068
ENSGALG00010000121	greenyellow	0.900672
ENSGALG00010000127	greenyellow	0.885827
ENSGALG00010000126	greenyellow	0.860551
ENSGALG00010028727	greenyellow	0.88291
ENSGALG00010028188	greenyellow	0.901623
ENSGALG00010000350	greenyellow	0.899814
ENSGALG00010000353	greenyellow	0.86444
ENSGALG00010025403	greenyellow	0.906347
ENSGALG00010018536	greenyellow	0.884308
ENSGALG00010012674	greenyellow	0.898516
ENSGALG00010027471	greenyellow	0.895128
ENSGALG00010021733	greenyellow	0.82567
ENSGALG00010010921	greenyellow	0.908407
ENSGALG00010006101	greenyellow	0.867203
ENSGALG00010003882	greenyellow	0.945787
ENSGALG00010009778	greenyellow	0.934534
ENSGALG00010000134	greenyellow	0.92357
AAAS	greenyellow	0.812537
AAK1	greenyellow	0.917429
ABCA2	greenyellow	0.839007
ABCA5	greenyellow	0.856378
ABCB8	greenyellow	0.885375
ABCF3	greenyellow	0.875673
ABHD1	greenyellow	0.891957
ABHD14A	greenyellow	0.840293
ABHD16A	greenyellow	0.933665
ABHD17A	greenyellow	0.916318
ABI2	greenyellow	0.943073
ABL2	greenyellow	0.930386
ABTB1	greenyellow	0.923506
ACADM	greenyellow	0.826311
ACBD4	greenyellow	0.871709
ACYP1	greenyellow	0.930782
ADCY9	greenyellow	0.98089
ADO	greenyellow	0.946967
ADPRHL	greenyellow	0.806445
ADPRHL2	greenyellow	0.896412
ADRA2B	greenyellow	0.837553
AGAP3	greenyellow	0.890348
AGBL5	greenyellow	0.82221
AGO1	greenyellow	0.831285
AGO3	greenyellow	0.890066
AGO4	greenyellow	0.941221
AHDC1	greenyellow	0.834918
AIP	greenyellow	0.880905
AIRIM	greenyellow	0.839973
AKAP8	greenyellow	0.918284
AKT2	greenyellow	0.945565
ALDH4A1	greenyellow	0.892298
ALKBH5	greenyellow	0.871127
ALPK3	greenyellow	0.83708
AMFR	greenyellow	0.888873
AMT	greenyellow	0.835288
ANAPC11	greenyellow	0.866296
ANGEL1	greenyellow	0.811968
ANKH	greenyellow	0.83661
ANKRD52	greenyellow	0.861108
ANKRD9	greenyellow	0.881986
ANKS1A	greenyellow	0.846469
ANO8	greenyellow	0.905888
AP1S1	greenyellow	0.857636
AP3S2	greenyellow	0.808358
AP4M1	greenyellow	0.87404
APBA3	greenyellow	0.805198
APEH	greenyellow	0.871015
AR	greenyellow	0.914649
AREL1	greenyellow	0.868651
ARFGEF1	greenyellow	0.802356
ARHGAP35	greenyellow	0.942582
ARHGEF11	greenyellow	0.855064
ARID3A	greenyellow	0.930846
ARID3B	greenyellow	0.85374
ARIH1	greenyellow	0.830589
ARIH2	greenyellow	0.817255
ARL8B	greenyellow	0.812467
ASB1	greenyellow	0.876229
ASB8	greenyellow	0.955893
ASH1L	greenyellow	0.904273
ATF7	greenyellow	0.822368
ATG14	greenyellow	0.851544
ATG16L1	greenyellow	0.925386
ATG2A	greenyellow	0.876246
ATOSB	greenyellow	0.814836
ATP2A3	greenyellow	0.87424
ATP2B4	greenyellow	0.905611
ATP5L	greenyellow	0.841607
ATXN1	greenyellow	0.817388
ATXN7L2	greenyellow	0.883833
B2M	greenyellow	0.846387
B3GAT3	greenyellow	0.813301
B4GALT7	greenyellow	0.815474
BAP1	greenyellow	0.957036
BAZ2A	greenyellow	0.932142
BCKDK	greenyellow	0.86018
BCL2L13	greenyellow	0.952363
BCL7B	greenyellow	0.902489
BCL9L	greenyellow	0.844353
BCORL1	greenyellow	0.835265
BF1	greenyellow	0.850177
BF2	greenyellow	0.911789
BICRA	greenyellow	0.918533
BLTP2	greenyellow	0.903982
BLTP3A	greenyellow	0.868281
BOLA3	greenyellow	0.860839
BOLL	greenyellow	0.921813
BORCS5	greenyellow	0.834093
BORCS6	greenyellow	0.914408
BPNT2	greenyellow	0.830015
BRD3	greenyellow	0.831796
BSDC1	greenyellow	0.88891
BTRC	greenyellow	0.88772
C12orf49	greenyellow	0.807756
C15orf61	greenyellow	0.807677
C1orf74	greenyellow	0.849072
C22orf39	greenyellow	0.845233
C2CD2L	greenyellow	0.895311
C6orf106	greenyellow	0.913069
C8orf59	greenyellow	0.84608
CAMK2B	greenyellow	0.827836
CAMK2G	greenyellow	0.868567
CAMTA1	greenyellow	0.836384
CAND2	greenyellow	0.843241
CAPN1	greenyellow	0.842072
CAPN15	greenyellow	0.895156
CBARP	greenyellow	0.881603
CBX7	greenyellow	0.840914
CC2D1A	greenyellow	0.912067
CCDC142	greenyellow	0.871982
CCDC71	greenyellow	0.936399
CCDC9	greenyellow	0.869095
CCDC97	greenyellow	0.881829
CCND3	greenyellow	0.88461
CCS	greenyellow	0.904338
CDC26	greenyellow	0.823367
CDIP1	greenyellow	0.897294
CDK2AP2	greenyellow	0.889517
CDK5R1	greenyellow	0.867077
CECR2	greenyellow	0.909645
CEP170B	greenyellow	0.895798
CERS1	greenyellow	0.911353
CHCHD1	greenyellow	0.839565
CHCHD2	greenyellow	0.812259
CHD5	greenyellow	0.834447
CHMP2A	greenyellow	0.826947
CHMP7	greenyellow	0.896859
CHTOP	greenyellow	0.853467
CHURC1	greenyellow	0.858772
CIAO1	greenyellow	0.951895
CIPC	greenyellow	0.903426
CLASP2	greenyellow	0.814398
CLDN9	greenyellow	0.821703
CLIC5	greenyellow	0.85667
CLTB	greenyellow	0.843586
CNPPD1	greenyellow	0.880892
CNST	greenyellow	0.898666
COA3	greenyellow	0.808754
COG8	greenyellow	0.837969
COMMD4	greenyellow	0.877617
COQ4	greenyellow	0.857328
COX14	greenyellow	0.874919
COX17	greenyellow	0.834648
COX5A	greenyellow	0.856484
COX5B	greenyellow	0.849609
COX7C	greenyellow	0.848863
CPLANE2	greenyellow	0.896929
CPSF7	greenyellow	0.911781
CRAMP1	greenyellow	0.859082
CRELD1	greenyellow	0.84263
CSNK1G2	greenyellow	0.901382
CSRNP2	greenyellow	0.868424
CTDSP1	greenyellow	0.911864
CTIF	greenyellow	0.915614
CUEDC1	greenyellow	0.837233
CYB561D2	greenyellow	0.819028
DAGLA	greenyellow	0.922603
DAXX	greenyellow	0.894434
DAZAP2	greenyellow	0.869803
DCAF15	greenyellow	0.838444
DCAF6	greenyellow	0.822492
DCTN2	greenyellow	0.894147
DDA1	greenyellow	0.885639
DDB1	greenyellow	0.826143
DDX28	greenyellow	0.910283
DEF8	greenyellow	0.920705
DEPDC5	greenyellow	0.836622
DET1	greenyellow	0.879738
DGKZ	greenyellow	0.875233
DHX34	greenyellow	0.841699
DMAC2	greenyellow	0.869668
DNAJB14	greenyellow	0.801887
DNAJB2	greenyellow	0.894841
DNAJC16	greenyellow	0.804756
DNAJC30	greenyellow	0.889581
DNAJC5	greenyellow	0.8953
DNMT3A	greenyellow	0.817633
DOHH	greenyellow	0.910889
DPH1	greenyellow	0.889584
DPP8	greenyellow	0.907374
DRAP1	greenyellow	0.872659
DST	greenyellow	0.853869
DTX4	greenyellow	0.905456
DUSP12	greenyellow	0.871581
DUSP23	greenyellow	0.830373
DVL1	greenyellow	0.926625
DYSF	greenyellow	0.855472
ECPAS	greenyellow	0.891147
EEPD1	greenyellow	0.801784
EIF1B	greenyellow	0.808018
EIF4G1	greenyellow	0.857063
ELK4	greenyellow	0.911632
ELOB	greenyellow	0.905837
ELOF1	greenyellow	0.880865
EPB41L1	greenyellow	0.85801
ERBB2	greenyellow	0.849644
ERBB4	greenyellow	0.823564
ESYT1	greenyellow	0.904874
ETV3	greenyellow	0.889212
EVI5L	greenyellow	0.909158
EXOC6B	greenyellow	0.81347
EXOSC5	greenyellow	0.902611
EXOSC6	greenyellow	0.897971
EXTL3	greenyellow	0.81057
F11R	greenyellow	0.879576
FAM136A	greenyellow	0.845171
FAM168A	greenyellow	0.845371
FAM181B	greenyellow	0.86463
FAM20B	greenyellow	0.928893
FAM219A	greenyellow	0.850311
FAM76A	greenyellow	0.858044
FAM78B	greenyellow	0.846455
FAM98A	greenyellow	0.832996
FASTK	greenyellow	0.907248
FBXL14	greenyellow	0.948501
FBXL15	greenyellow	0.821308
FBXL18	greenyellow	0.93556
FBXL20	greenyellow	0.886838
FBXO22	greenyellow	0.840334
FBXO31	greenyellow	0.930694
FBXO42	greenyellow	0.911918
FBXW5	greenyellow	0.929506
FCSK	greenyellow	0.877624
FDX2	greenyellow	0.898313
FECH	greenyellow	0.832778
FEM1A	greenyellow	0.947223
FEM1B	greenyellow	0.824759
FHIP1B	greenyellow	0.845509
FIS1	greenyellow	0.822186
FKRP	greenyellow	0.832505
FMC1	greenyellow	0.845934
FNBP4	greenyellow	0.955392
FNTB	greenyellow	0.806372
FOCAD	greenyellow	0.825757
FOXN3	greenyellow	0.814435
FOXO4	greenyellow	0.849143
FOXRED1	greenyellow	0.81663
FRS3	greenyellow	0.938255
FSD1	greenyellow	0.857913
FUNDC2	greenyellow	0.932774
FURIN	greenyellow	0.92249
FYCO1	greenyellow	0.821033
FZD9	greenyellow	0.882825
GADD45GIP1	greenyellow	0.831532
GATAD2B	greenyellow	0.830681
GBA2	greenyellow	0.867121
GCDH	greenyellow	0.804637
GDF3	greenyellow	0.899591
GFOD1	greenyellow	0.876738
GFOD2	greenyellow	0.805612
GGA1	greenyellow	0.847593
GID4	greenyellow	0.864555
GIPC1	greenyellow	0.905138
GIT1	greenyellow	0.921018
GLMP	greenyellow	0.834113
GMEB1	greenyellow	0.853002
GNA12	greenyellow	0.868903
GNG7	greenyellow	0.909571
GOLGA3	greenyellow	0.897137
GPATCH2L	greenyellow	0.818531
GPATCH8	greenyellow	0.854119
GRIN3B	greenyellow	0.819717
GRK2	greenyellow	0.884637
GSTM3	greenyellow	0.845823
GTF3C2	greenyellow	0.950694
GTPBP3	greenyellow	0.822775
H3-IX	greenyellow	0.892756
HAGHL	greenyellow	0.810507
HAX1	greenyellow	0.872227
HDDC3	greenyellow	0.81175
HDGF	greenyellow	0.837748
HDHD5	greenyellow	0.829461
HECTD4	greenyellow	0.809415
HEXIM1	greenyellow	0.903446
HGH1	greenyellow	0.852539
HIF1AN	greenyellow	0.899528
HINT1	greenyellow	0.825014
HIP1R	greenyellow	0.83093
HJV	greenyellow	0.870404
HMGA1	greenyellow	0.856927
HMGXB3	greenyellow	0.948147
HNRNPUL1	greenyellow	0.880186
HOMER3	greenyellow	0.905714
HOOK3	greenyellow	0.917947
HPS6	greenyellow	0.942633
HSF1	greenyellow	0.895764
HTATIP2	greenyellow	0.81888
HTRA2	greenyellow	0.825208
HYAL3	greenyellow	0.849996
HYI	greenyellow	0.841487
IER3IP1	greenyellow	0.814993
IGSF9	greenyellow	0.901041
IKZF4	greenyellow	0.897171
IL12RB2	greenyellow	0.827003
IL17RC	greenyellow	0.923403
ILVBL	greenyellow	0.805748
IMP3	greenyellow	0.915443
INAFM2	greenyellow	0.800444
INPPL1	greenyellow	0.835416
INSYN1	greenyellow	0.907493
INTS5	greenyellow	0.912216
IRS2	greenyellow	0.804389
ISCA2	greenyellow	0.824956
ITPRIPL2	greenyellow	0.844809
JPH3	greenyellow	0.851556
KANSL1	greenyellow	0.826452
KDM2A	greenyellow	0.874834
KDM5A	greenyellow	0.855243
KDM5B	greenyellow	0.858059
KIAA0319L	greenyellow	0.921245
KIAA2013	greenyellow	0.912555
KLHDC10	greenyellow	0.868905
KLHDC2	greenyellow	0.801103
KLHL12	greenyellow	0.904275
KLHL26	greenyellow	0.915037
KMT2D	greenyellow	0.904502
KPTN	greenyellow	0.833348
LAMTOR1	greenyellow	0.8214
LAMTOR2	greenyellow	0.858473
LAMTOR5	greenyellow	0.878793
LARGE1	greenyellow	0.839907
LBX1	greenyellow	0.810958
LDHD	greenyellow	0.881468
LETMD1	greenyellow	0.897004
LHFPL4	greenyellow	0.811582
LIPT2	greenyellow	0.906167
LLGL1	greenyellow	0.9395
LMAN2L	greenyellow	0.967833
LPGAT1	greenyellow	0.873897
LRFN1	greenyellow	0.919149
LRRC20	greenyellow	0.882638
LRRN2	greenyellow	0.933391
LSM11	greenyellow	0.820345
LYPLA2	greenyellow	0.808794
LZTS2	greenyellow	0.8276
LZTS3	greenyellow	0.803687
MACF1	greenyellow	0.830895
MAF1	greenyellow	0.856461
MAN2A2	greenyellow	0.820623
MAP1LC3B	greenyellow	0.807783
MAPKAPK2	greenyellow	0.897442
MAPKBP1	greenyellow	0.826533
MAVS	greenyellow	0.852912
MBNL1	greenyellow	0.9034
MECR	greenyellow	0.837551
MED12L	greenyellow	0.837889
MED9	greenyellow	0.890458
MEF2D	greenyellow	0.882429
METTL13	greenyellow	0.819676
MFHAS1	greenyellow	0.809042
MFSD1	greenyellow	0.853472
MFSD4B	greenyellow	0.896913
MFSD5	greenyellow	0.888784
MFSD6	greenyellow	0.822089
MIDEAS	greenyellow	0.854561
MIEF1	greenyellow	0.812951
MIEF2	greenyellow	0.917967
MIEN1	greenyellow	0.849854
MINDY1	greenyellow	0.8327
MLEC	greenyellow	0.857168
MLLT6	greenyellow	0.932156
MLXIP	greenyellow	0.822426
MN1	greenyellow	0.922182
MOGS	greenyellow	0.933962
MON1A	greenyellow	0.873109
MPI	greenyellow	0.845546
MPRIP	greenyellow	0.880888
MRI1	greenyellow	0.837335
MROH1	greenyellow	0.911666
MRPL12	greenyellow	0.852791
MRPL16	greenyellow	0.811563
MRPL17	greenyellow	0.862604
MRPL2	greenyellow	0.862458
MRPL33	greenyellow	0.824999
MRPL36	greenyellow	0.866137
MRPL9	greenyellow	0.862735
MRPS18C	greenyellow	0.839597
MRPS21	greenyellow	0.855154
MSTO1	greenyellow	0.80768
MT4	greenyellow	0.824583
MTCH1	greenyellow	0.806017
MTCL1	greenyellow	0.860572
MTF1	greenyellow	0.872191
MTG1	greenyellow	0.816789
MTMR10	greenyellow	0.867647
MTMR3	greenyellow	0.956841
MTO1	greenyellow	0.851941
MVB12B	greenyellow	0.897066
MXD1	greenyellow	0.819767
MYBPC2	greenyellow	0.868016
MYLK2	greenyellow	0.897403
NAA50	greenyellow	0.85922
NABP2	greenyellow	0.892253
NACC2	greenyellow	0.931906
NATD1	greenyellow	0.889339
NAV2	greenyellow	0.82889
NAXE	greenyellow	0.808795
NBEAL2	greenyellow	0.831873
NCLN	greenyellow	0.823848
NCOA1	greenyellow	0.874381
NCOA2	greenyellow	0.936547
NCOR2	greenyellow	0.869187
NDUFA1	greenyellow	0.816544
NDUFA2	greenyellow	0.841514
NDUFAF3	greenyellow	0.892759
NDUFAF8	greenyellow	0.837598
NDUFB2	greenyellow	0.868593
NDUFV1	greenyellow	0.843383
NECTIN1	greenyellow	0.810011
NEDD8	greenyellow	0.810468
NEK9	greenyellow	0.929895
NELFE	greenyellow	0.88668
NEURL2	greenyellow	0.804263
NEURL4	greenyellow	0.921039
NFIB	greenyellow	0.881154
NFIC	greenyellow	0.859454
NFKB2	greenyellow	0.931621
NFKBIB	greenyellow	0.852235
NLRC5	greenyellow	0.871504
NOG2	greenyellow	0.878139
NOL9	greenyellow	0.810294
NR2F6	greenyellow	0.944103
NSD1	greenyellow	0.909502
NSFL1C	greenyellow	0.845805
NT5DC3	greenyellow	0.80553
NT5M	greenyellow	0.907043
NUDT16L1	greenyellow	0.893076
NUDT3	greenyellow	0.866034
NUFIP2	greenyellow	0.884562
NUMA1	greenyellow	0.933747
OBSL1	greenyellow	0.803109
OCRL	greenyellow	0.903499
OLFM2	greenyellow	0.905136
OPA3	greenyellow	0.81692
OSBPL6	greenyellow	0.82436
OSBPL7	greenyellow	0.902932
P2RY1	greenyellow	0.867004
PAK4	greenyellow	0.878985
PAM16	greenyellow	0.843925
PARP3	greenyellow	0.803878
PATL1	greenyellow	0.893079
PBX1	greenyellow	0.801612
PBXIP1	greenyellow	0.86644
PCGF1	greenyellow	0.929394
PDE4DIP	greenyellow	0.917053
PDF	greenyellow	0.921149
PDPR	greenyellow	0.91082
PEX11B	greenyellow	0.880894
PEX19	greenyellow	0.904733
PEX6	greenyellow	0.907373
PFDN5	greenyellow	0.821972
PFDN6	greenyellow	0.897387
PFKFB2	greenyellow	0.864624
PFKL	greenyellow	0.804044
PFKM	greenyellow	0.837777
PGAP3	greenyellow	0.809107
PGM2L1	greenyellow	0.876555
PGPEP1	greenyellow	0.948875
PHC2	greenyellow	0.932581
PHETA2	greenyellow	0.861957
PHLPP2	greenyellow	0.925543
PHOSPHO1	greenyellow	0.812155
PHPT1	greenyellow	0.888255
PHRF1	greenyellow	0.841578
PI4KB	greenyellow	0.826098
PIAS3	greenyellow	0.853082
PIGBOS1	greenyellow	0.879636
PIGX	greenyellow	0.800148
PIK3C2B	greenyellow	0.856128
PIKFYVE	greenyellow	0.892912
PIN4	greenyellow	0.842456
PIP4K2B	greenyellow	0.869357
PIP4K2C	greenyellow	0.856505
PIP5K1A	greenyellow	0.882826
PITHD1	greenyellow	0.826528
PITPNM3	greenyellow	0.800038
PLA2G12A	greenyellow	0.808625
PLA2G2E	greenyellow	0.805195
PLCD3	greenyellow	0.808332
PLCE1	greenyellow	0.861034
PLCXD2	greenyellow	0.801858
PLD3	greenyellow	0.888424
PLEKHH3	greenyellow	0.906484
PLPP6	greenyellow	0.827147
PNPLA6	greenyellow	0.846483
PNPLA7	greenyellow	0.852816
POLD1	greenyellow	0.825407
POLD4	greenyellow	0.901188
POLE4	greenyellow	0.859032
POLL	greenyellow	0.906314
POLR3K	greenyellow	0.894439
POLRMT	greenyellow	0.85952
POMT2	greenyellow	0.852676
POP5	greenyellow	0.852225
PPCS	greenyellow	0.867348
PPOX	greenyellow	0.831197
PPP1R12B	greenyellow	0.867906
PPP1R1A	greenyellow	0.80669
PPP1R37	greenyellow	0.915375
PPP1R3D	greenyellow	0.909185
PPP1R3E	greenyellow	0.934758
PPP1R3G	greenyellow	0.876635
PPP2R5D	greenyellow	0.874407
PRCC	greenyellow	0.843995
PREB	greenyellow	0.939422
PRKAG1	greenyellow	0.827572
PRKAG3	greenyellow	0.869899
PRRC2B	greenyellow	0.850473
PRUNE1	greenyellow	0.909864
PSKH1	greenyellow	0.820925
PSMD11	greenyellow	0.807971
PSMD8	greenyellow	0.855548
PTDSS2	greenyellow	0.884555
PURA	greenyellow	0.91264
PYGB	greenyellow	0.879466
PYGL	greenyellow	0.916744
PYURF	greenyellow	0.854038
QSER1	greenyellow	0.819723
R3HCC1L	greenyellow	0.899159
R3HDM4	greenyellow	0.907255
RAB11FIP5	greenyellow	0.885722
RAB24	greenyellow	0.818285
RAB40C	greenyellow	0.8547
RAB6A	greenyellow	0.846587
RAB9B	greenyellow	0.883576
RABIF	greenyellow	0.952199
RAD23A	greenyellow	0.878558
RAD52	greenyellow	0.854245
RAD9A	greenyellow	0.820984
RAI1	greenyellow	0.845268
RARA	greenyellow	0.845625
RASAL2	greenyellow	0.900822
RASAL3	greenyellow	0.8955
RAVER1	greenyellow	0.829592
RBM15	greenyellow	0.960897
RBM38	greenyellow	0.802836
RBM41	greenyellow	0.803929
RBMS2	greenyellow	0.870272
RC3H1	greenyellow	0.808926
RCHY1	greenyellow	0.862852
RFKL	greenyellow	0.834339
RFWD3	greenyellow	0.821032
RHPN1	greenyellow	0.865419
RNF10	greenyellow	0.806384
RNF150	greenyellow	0.848277
RNF166	greenyellow	0.898006
RNF215	greenyellow	0.877012
RNF41	greenyellow	0.884671
RNF44	greenyellow	0.891743
RNPEPL1	greenyellow	0.90951
ROMO1	greenyellow	0.882209
RPL36	greenyellow	0.811106
RPL38	greenyellow	0.820305
RPS29	greenyellow	0.865508
RPTOR	greenyellow	0.903075
RPUSD3	greenyellow	0.882514
RREB1	greenyellow	0.84305
RRP12	greenyellow	0.836589
RRS1	greenyellow	0.843871
RTF1	greenyellow	0.805764
RTKN	greenyellow	0.86591
RXRA	greenyellow	0.886815
RYR1	greenyellow	0.879268
SAMD4B	greenyellow	0.909748
SAP30L	greenyellow	0.865774
SBF1	greenyellow	0.934105
SCAMP3	greenyellow	0.871135
SCAP	greenyellow	0.835309
SCN1B	greenyellow	0.86799
SCO2	greenyellow	0.858562
SCRN2	greenyellow	0.914417
SEC14L5	greenyellow	0.878809
SEC61G	greenyellow	0.829644
SELENOO	greenyellow	0.928468
SELENOW	greenyellow	0.859829
SEMA4B	greenyellow	0.90374
SEMA4C	greenyellow	0.883571
SEMA6C	greenyellow	0.919064
SEPHS3	greenyellow	0.818071
SERF2	greenyellow	0.874817
SERP1	greenyellow	0.837654
SESN2	greenyellow	0.871131
SETD1A	greenyellow	0.84161
SETD7	greenyellow	0.910429
SETDB2	greenyellow	0.81827
SHANK3	greenyellow	0.848997
SHARPIN	greenyellow	0.896849
SHB	greenyellow	0.861262
SHF	greenyellow	0.807492
SHISA4	greenyellow	0.816675
SHKBP1	greenyellow	0.930828
SIK2	greenyellow	0.846091
SIVA1	greenyellow	0.882944
SIX1	greenyellow	0.817554
SKIC2	greenyellow	0.95287
SLC11A2	greenyellow	0.804751
SLC13A3	greenyellow	0.8917
SLC22A23	greenyellow	0.800541
SLC22A5	greenyellow	0.814346
SLC25A19	greenyellow	0.868624
SLC25A28	greenyellow	0.86105
SLC25A39	greenyellow	0.860381
SLC2A4RG	greenyellow	0.897781
SLC31A2	greenyellow	0.821699
SLC35A4	greenyellow	0.947645
SLC38A6	greenyellow	0.889887
SLC39A3	greenyellow	0.847327
SLC41A1	greenyellow	0.822283
SLC45A4	greenyellow	0.907799
SLC4A2	greenyellow	0.824501
SLC4A4	greenyellow	0.834868
SLC6A8	greenyellow	0.886246
SLC9A2	greenyellow	0.806883
SLIRP	greenyellow	0.83237
SMARCA4	greenyellow	0.857024
SMARCC2	greenyellow	0.869215
SMCR8	greenyellow	0.949304
SMG1	greenyellow	0.852797
SMIM29	greenyellow	0.876209
SMO	greenyellow	0.868585
SMPD1	greenyellow	0.863379
SMPDL3B	greenyellow	0.801862
SNRPD2	greenyellow	0.875821
SNRPGP15	greenyellow	0.857411
SNX21	greenyellow	0.871351
SNX33	greenyellow	0.810397
SOBP	greenyellow	0.839404
SOCS7	greenyellow	0.924257
SORBS3	greenyellow	0.887761
SOX6	greenyellow	0.807079
SPATA20	greenyellow	0.848496
SPEN	greenyellow	0.816059
SPG11	greenyellow	0.882327
SPSB3	greenyellow	0.86892
SPTB	greenyellow	0.904376
SRA1	greenyellow	0.823743
SRRD	greenyellow	0.898721
SRSF2	greenyellow	0.889967
SSBP4	greenyellow	0.910879
ST3GAL2	greenyellow	0.965431
ST3GAL3	greenyellow	0.940412
STAT5A	greenyellow	0.881803
STIM1	greenyellow	0.830348
STRIP1	greenyellow	0.814845
STRN4	greenyellow	0.936282
STX1A	greenyellow	0.909309
SUGP2	greenyellow	0.841763
SUOX	greenyellow	0.88997
SUSD6	greenyellow	0.80869
SYNE2	greenyellow	0.884182
SYNGR2	greenyellow	0.857383
SYNPO	greenyellow	0.819005
SZRD1	greenyellow	0.890644
SZT2	greenyellow	0.889426
TANGO6	greenyellow	0.846788
TAOK1	greenyellow	0.855253
TARBP2	greenyellow	0.873746
TBC1D10A	greenyellow	0.82345
TBC1D13	greenyellow	0.826603
TBC1D16	greenyellow	0.864661
TBC1D8B	greenyellow	0.86315
TBCC	greenyellow	0.832961
TBCD	greenyellow	0.809476
TCF25	greenyellow	0.882599
TECPR2	greenyellow	0.880601
TFCP2	greenyellow	0.938756
TFEB	greenyellow	0.910395
THAP8	greenyellow	0.846229
TIMM10	greenyellow	0.821037
TIMM10B	greenyellow	0.848039
TIMM13	greenyellow	0.851867
TKFC	greenyellow	0.835283
TLCD4	greenyellow	0.847046
TMEM101	greenyellow	0.920921
TMEM109	greenyellow	0.856322
TMEM115	greenyellow	0.925458
TMEM127	greenyellow	0.855056
TMEM132A	greenyellow	0.866587
TMEM141	greenyellow	0.880573
TMEM161A	greenyellow	0.881613
TMEM203	greenyellow	0.815826
TMEM245	greenyellow	0.828984
TMEM258	greenyellow	0.819517
TMEM41A	greenyellow	0.826004
TMEM63C	greenyellow	0.810378
TMEM94	greenyellow	0.808861
TMUB1	greenyellow	0.910685
TNIP1	greenyellow	0.802571
TNKS	greenyellow	0.913485
TNPO3	greenyellow	0.944077
TNRC18	greenyellow	0.889347
TNRC6C	greenyellow	0.892984
TNS1	greenyellow	0.859472
TOM1L2	greenyellow	0.827951
TOMM6	greenyellow	0.859951
TOMT	greenyellow	0.823017
TP53INP2	greenyellow	0.882616
TRAF2	greenyellow	0.907922
TRIM41	greenyellow	0.877017
TRIM7.2	greenyellow	0.939255
TRIM8	greenyellow	0.903627
TRMT12	greenyellow	0.902295
TSC22D2	greenyellow	0.903904
TTBK1	greenyellow	0.906153
TTC37	greenyellow	0.842262
TTI2	greenyellow	0.854034
TTL	greenyellow	0.884742
TTLL13	greenyellow	0.867484
TTN	greenyellow	0.80583
TUSC2	greenyellow	0.947398
TYSND1	greenyellow	0.905578
UBAC1	greenyellow	0.894411
UBALD2	greenyellow	0.870508
UBE2O	greenyellow	0.801287
UBE2R2	greenyellow	0.905214
UBE3B	greenyellow	0.913988
UBE3C	greenyellow	0.833453
UBL5	greenyellow	0.880348
UBR4	greenyellow	0.912685
UFC1	greenyellow	0.840361
UHMK1	greenyellow	0.902887
UIMC1	greenyellow	0.804231
ULK3	greenyellow	0.929225
UNC45A	greenyellow	0.878604
USF1	greenyellow	0.872819
USF3	greenyellow	0.807418
USMG5	greenyellow	0.814898
USP13	greenyellow	0.851671
USP21	greenyellow	0.937084
USP31	greenyellow	0.905043
USP4	greenyellow	0.882801
VARS2	greenyellow	0.916764
VASP	greenyellow	0.873518
VCPIP1	greenyellow	0.80066
VCPKMT	greenyellow	0.822539
VKORC1	greenyellow	0.831537
VPS16	greenyellow	0.821366
VPS37C	greenyellow	0.862454
VPS37D	greenyellow	0.862864
VPS51	greenyellow	0.918353
VPS53	greenyellow	0.90464
VPS9D1	greenyellow	0.928319
WBP1	greenyellow	0.914939
WDR54	greenyellow	0.861986
WDR55	greenyellow	0.857194
WDR90	greenyellow	0.826397
WDTC1	greenyellow	0.910161
WIPF2	greenyellow	0.919034
WNK1	greenyellow	0.880658
WNK2	greenyellow	0.846656
XYLT2	greenyellow	0.890995
YIF1B	greenyellow	0.881782
ZBTB22	greenyellow	0.883222
ZBTB37	greenyellow	0.892905
ZBTB39	greenyellow	0.861141
ZBTB40	greenyellow	0.897355
ZBTB44	greenyellow	0.891086
ZBTB46	greenyellow	0.896639
ZBTB47	greenyellow	0.806048
ZBTB7A	greenyellow	0.851261
ZC3H11A	greenyellow	0.875664
ZDHHC5	greenyellow	0.825841
ZER1	greenyellow	0.814288
ZFAND2B	greenyellow	0.812045
ZFHX3	greenyellow	0.862612
ZFP91	greenyellow	0.945159
ZHX3	greenyellow	0.911399
ZNF142	greenyellow	0.859589
ZNF319	greenyellow	0.920615
ZNF335	greenyellow	0.890322
ZNF462	greenyellow	0.845582
ZNF513	greenyellow	0.885672
ZNF609	greenyellow	0.890875
ZNF618	greenyellow	0.873475
ZNF710	greenyellow	0.971142
ZNF740	greenyellow	0.953429
ZNHIT3	greenyellow	0.833642
ZNRF1	greenyellow	0.873071
ZSWIM8	greenyellow	0.835604
ZZEF1	greenyellow	0.944332
ENSGALG00010012742	orange	0.851736
ENSGALG00010002312	orange	0.888582
ENSGALG00010002750	orange	0.889692
ENSGALG00010027092	orange	0.910153
ADAMTS2	orange	0.863582
ADAMTS5	orange	0.850441
ADD3	orange	0.83793
ANLN	orange	0.848626
AQP1	orange	0.800826
ASPM	orange	0.906418
B4GALT5	orange	0.869343
BCAS1	orange	0.821438
BCL2	orange	0.805868
BICC1	orange	0.904201
BUB1	orange	0.875832
BUB1B	orange	0.869575
CANX	orange	0.913311
CBFB	orange	0.850935
CCDC50	orange	0.892207
CCNB1	orange	0.9061
CCNB3	orange	0.826675
CCR8L	orange	0.803367
CD9	orange	0.841018
CDK1	orange	0.879513
CENPW	orange	0.825622
CHL1	orange	0.802648
CKAP2	orange	0.827056
CNN3	orange	0.915636
CPE	orange	0.911378
CYP7B1	orange	0.835901
DMGDH	orange	0.807914
DPEP2	orange	0.828059
EDIL3	orange	0.825154
EDNRB	orange	0.84074
EMILIN2	orange	0.914636
EMP2	orange	0.93248
ENPP1	orange	0.802432
EPB41L3	orange	0.847635
FAM49A	orange	0.872877
FAM60A	orange	0.80709
FAM83D	orange	0.846205
FAM91A1	orange	0.83713
FGL1A	orange	0.868536
GLDN	orange	0.814643
GLIPR2	orange	0.834251
GNAI1	orange	0.861072
GPM6B	orange	0.896391
HELLS	orange	0.832921
HJURP	orange	0.869026
HMGB2	orange	0.867822
HMMR	orange	0.85205
HSF2	orange	0.803999
IFNAR1	orange	0.916043
IL18	orange	0.865785
IL1RAP	orange	0.82806
INCENP	orange	0.846676
KIAA1524	orange	0.88867
KIF15	orange	0.916436
KIF20A	orange	0.843759
KIF23	orange	0.910152
KIF4B	orange	0.824851
KLF13	orange	0.825906
KPNA2	orange	0.882955
KREMEN1	orange	0.830843
LAMA2	orange	0.849199
LAMB1	orange	0.936101
LAPTM4B	orange	0.89314
LIMS2	orange	0.851451
LMNB1	orange	0.878262
LMNB2	orange	0.83476
MATN2	orange	0.895745
MBP	orange	0.837859
MED26	orange	0.800041
MEGF10	orange	0.88222
MICALL2	orange	0.891795
MYBL2	orange	0.84037
NCAM1	orange	0.858109
NCAPG	orange	0.863995
NDC80	orange	0.875646
NEK2	orange	0.818411
NUF2	orange	0.862906
NUSAP1	orange	0.909496
P4HA1	orange	0.839447
PBK	orange	0.814212
PDE5A	orange	0.837959
PDGFD	orange	0.884432
PDIA3	orange	0.837632
PDIA4	orange	0.843586
PENK	orange	0.881365
PLEKHH2	orange	0.839497
PLK1	orange	0.829801
PLK4	orange	0.892677
PLOD2	orange	0.909797
PLP1	orange	0.831927
PMP22	orange	0.835426
RPN2	orange	0.889174
SLC35A3	orange	0.807139
SMC2	orange	0.877283
SMIM5	orange	0.803304
SORBS2	orange	0.823457
SORCS2	orange	0.874302
SOX11	orange	0.828257
TACC3	orange	0.880273
TCF12	orange	0.941921
TGFBR3	orange	0.934222
THSD4	orange	0.913332
TOP2A	orange	0.839206
TPST1	orange	0.856713
TUBB6	orange	0.866067
UGCG	orange	0.885928
UGT8	orange	0.868908
UHRF1	orange	0.843968
VIM	orange	0.803276
WEE1	orange	0.803213
ZBTB21	orange	0.822608

## Sheet: Table S7
Table S7: The enriched pathways of genes with |KME| > 0.8 in the greenyellow, darkgreen, darkolivegreen, and organe modules.
Pathway	Input number	Background number	P-Value	Corrected P-Value	Input	Module
Metabolic pathways	64	1290	2.90796e-05	0.00346047	OCRL|PGM2L1|PTDSS2|LIPT2|COX5A|HYI|NDUFB2|PPOX|SMPD1|ATP5L|RFKL|SUOX|FECH|PI4KB|DGKZ|NDUFV1|NT5M|INPPL1|CERS1|PIKFYVE|PFKM|HDDC3|PYGB|PFKL|GCDH|PHOSPHO1|MRI1|LDHD|MECR|GBA2|MTMR3|AMT|B4GALT7|PIP4K2B|ST3GAL3|ST3GAL2|DNMT3A|NDUFA2|NDUFA1|LARGE1|EXTL3|XYLT2|MAN2A2|PIK3C2B|PLA2G2E|PLCD3|ADO|ALDH4A1|ACYP1|MOGS|PLD3|HYAL3|PYGL|PIP5K1A|PFKFB2|ADCY9|TKFC|MPI|PRUNE1|PLCE1|POMT2|COX7C|PPCS|COX17	Greenyellow
Inositol phosphate metabolism	10	71	8.55884e-05	0.00509251	OCRL|PI4KB|INPPL1|PIKFYVE|PIP5K1A|PIK3C2B|PLCE1|PLCD3|MTMR3|PIP4K2B	Greenyellow
Phosphatidylinositol signaling system	11	91	0.00013315	0.00528162	OCRL|DGKZ|PI4KB|INPPL1|PIKFYVE|PIP5K1A|PIK3C2B|PLCE1|PLCD3|MTMR3|PIP4K2B	Greenyellow
Ribosome	11	120	0.00114694	0.0341214	MRPL12|MRPL16|RPL38|MRPL17|RPL36|MRPL33|MRPS18C|RPS29|MRPL2|MRPS21|MRPL9	Greenyellow
Endocytosis	16	228	0.00147973	0.0352175	RAB11FIP5|VPS37C|PIP5K1A|VPS37D|GRK2|RNF41|CHMP2A|BF2|BF1|AGAP3|ARFGEF1|CLTB|MVB12B|WIPF2|CHMP7|GIT1	Greenyellow
Necroptosis	11	131	0.00219059	0.0407831	TRAF2|PYGL|CAMK2G|CAMK2B|PARP3|PYGB|CHMP2A|SMPD1|CAPN1|CHMP7|USP21	Greenyellow
Glycerophospholipid metabolism	9	94	0.002399	0.0407831	DGKZ|PTDSS2|PLD3|LYPLA2|PLA2G2E|PNPLA6|PHOSPHO1|PNPLA7|LPGAT1	Greenyellow
Fructose and mannose metabolism	5	35	0.00492229	0.0732191	PFKFB2|PFKM|PFKL|TKFC|MPI	Greenyellow
Lysine degradation	6	54	0.0064896	0.0858069	ASH1L|KMT2D|SETD7|GCDH|NSD1|SETDB2	Greenyellow
Insulin signaling pathway	9	121	0.0108994	0.129702	RPTOR|PPP1R3E|PPP1R3D|INPPL1|PRKAG1|PRKAG3|IRS2|PYGB|PYGL	Greenyellow
Adipocytokine signaling pathway	6	64	0.0134689	0.142093	TRAF2|PRKAG1|PRKAG3|RXRA|IRS2|NFKBIB	Greenyellow
Ubiquitin mediated proteolysis	9	127	0.0143287	0.142093	RCHY1|UBE2O|UBE3B|CDC26|BTRC|UBE2R2|UBE3C|DET1|DDB1	Greenyellow
Protein processing in endoplasmic reticulum	10	153	0.0165531	0.151525	TRAF2|RAD23A|DNAJB2|MOGS|PREB|AMFR|NSFL1C|CAPN1|DNAJC5|SEC61G	Greenyellow
Calcium signaling pathway	11	180	0.0188773	0.151891	ERBB2|STIM1|ERBB4|ATP2A3|CAMK2G|MYLK2|ADCY9|CAMK2B|PLCE1|PLCD3|ATP2B4	Greenyellow
RNA degradation	6	70	0.0195468	0.151891	PFKM|PFKL|TTC37|PATL1|EXOSC6|EXOSC5	Greenyellow
Oxidative phosphorylation	8	113	0.0204223	0.151891	NDUFV1|NDUFA2|COX5A|NDUFA1|NDUFB2|ATP5L|COX7C|COX17	Greenyellow
Oocyte meiosis	7	99	0.0292643	0.199853	BTRC|CDC26|CAMK2G|ADCY9|CAMK2B|AR|PPP2R5D	Greenyellow
ErbB signaling pathway	6	78	0.0302299	0.199853	ERBB2|ERBB4|CAMK2G|CAMK2B|PAK4|ABL2	Greenyellow
Mannose type O-glycan biosynthesis	3	23	0.0350551	0.217196	ST3GAL3|LARGE1|POMT2	Greenyellow
Hedgehog signaling pathway	4	41	0.0365035	0.217196	SMO|CSNK1G2|BTRC|GRK2	Greenyellow
Glycosaminoglycan biosynthesis - heparan sulfate / heparin	3	24	0.0386417	0.218969	EXTL3|XYLT2|B4GALT7	Greenyellow
Metabolic pathways	14	1290	0.000113184	0.00606748	SAT1|PDXK|SMOX|ST6GAL1|GPT2|CEPT1|CDO1|GPX1|PNPLA2|SGMS2|PYCR1|PMM1|HNMT|ACSBG1	darkgreen
Protein processing in endoplasmic reticulum	5	153	0.000202249	0.00606748	HSP90AB1|HSPA2|HSPA4L|HSPH1|HSP90AA1	darkgreen
Arginine and proline metabolism	3	42	0.000479775	0.0095955	SAT1|PYCR1|SMOX	darkgreen
RNA degradation	3	70	0.00196446	0.0294669	HSPD1|WDR61|BTG2	darkgreen
FoxO signaling pathway	3	123	0.0090442	0.10853	FOXO1|GADD45B|FOXO6	darkgreen
Biosynthesis of amino acids	2	60	0.0187996	0.160731	PYCR1|GPT2	darkgreen
PPAR signaling pathway	2	64	0.0211403	0.160731	ACSBG1|FABP1	darkgreen
p53 signaling pathway	2	66	0.0223539	0.160731	GADD45B|SESN1	darkgreen
Vitamin B6 metabolism	1	7	0.0267885	0.160731	PDXK	darkgreen
Phosphonate and phosphinate metabolism	1	7	0.0267885	0.160731	CEPT1	darkgreen
Progesterone-mediated oocyte maturation	2	78	0.0302133	0.1648	HSP90AB1|HSP90AA1	darkgreen
Taurine and hypotaurine metabolism	1	10	0.0366505	0.179997	CDO1	darkgreen
AGE-RAGE signaling pathway in diabetic complications	2	90	0.0389994	0.179997	FOXO1|PIM1	darkgreen
2-Oxocarboxylic acid metabolism	1	13	0.0464137	0.195967	GPT2	darkgreen
Selenocompound metabolism	1	15	0.0528681	0.195967	TXNRD1	darkgreen
Fatty acid biosynthesis	1	17	0.0592794	0.195967	ACSBG1	darkgreen
Arginine biosynthesis	1	17	0.0592794	0.195967	GPT2	darkgreen
Steroid biosynthesis	1	17	0.0592794	0.195967	SOAT1	darkgreen
NOD-like receptor signaling pathway	2	124	0.0682058	0.195967	HSP90AB1|HSP90AA1	darkgreen
Apoptosis	2	127	0.0710491	0.195967	GADD45B|MCL1	darkgreen
Adipocytokine signaling pathway	3	64	0.000153495	0.00690727	NFKBIA|ACSL4|CD36	darkolivegreen
Metabolic pathways	7	1290	0.00337712	0.0562061	PTGS2|LIPG|NPL|ACSL4|CHKA|SACM1L|GSL	darkolivegreen
PPAR signaling pathway	2	64	0.00471357	0.0562061	ACSL4|CD36	darkolivegreen
p53 signaling pathway	2	66	0.0049961	0.0562061	SHISA5|THBS1	darkolivegreen
ECM-receptor interaction	2	83	0.00770144	0.0631134	CD36|THBS1	darkolivegreen
C-type lectin receptor signaling pathway	2	87	0.00841512	0.0631134	PTGS2|NFKBIA	darkolivegreen
NOD-like receptor signaling pathway	2	124	0.0163268	0.0859955	NFKBIA|TRPV2	darkolivegreen
Necroptosis	2	131	0.0180762	0.0859955	GSL|SLC25A5	darkolivegreen
Phagosome	2	132	0.0183324	0.0859955	CD36|THBS1	darkolivegreen
Influenza A	2	135	0.0191101	0.0859955	NFKBIA|SLC25A5	darkolivegreen
Fatty acid biosynthesis	1	17	0.0275531	0.095376	ACSL4	darkolivegreen
Arginine biosynthesis	1	17	0.0275531	0.095376	GSL	darkolivegreen
Nitrogen metabolism	1	17	0.0275531	0.095376	GSL	darkolivegreen
Calcium signaling pathway	2	180	0.0323531	0.103992	ADORA2B|SLC25A5	darkolivegreen
Glyoxylate and dicarboxylate metabolism	1	31	0.0484712	0.132241	GSL	darkolivegreen
Fatty acid degradation	1	33	0.0514235	0.132241	ACSL4	darkolivegreen
Ferroptosis	1	34	0.0528963	0.132241	ACSL4	darkolivegreen
Alanine, aspartate and glutamate metabolism	1	34	0.0528963	0.132241	GSL	darkolivegreen
Cytosolic DNA-sensing pathway	1	44	0.0675027	0.156493	NFKBIA	darkolivegreen
Amino sugar and nucleotide sugar metabolism	1	48	0.0732837	0.156493	NPL	darkolivegreen
Cell cycle	6	114	1.58828e-05	0.000810024	CCNB3|BUB1|BUB1B|PLK1|CDK1|WEE1	orange
Progesterone-mediated oocyte maturation	5	78	3.41995e-05	0.000872086	CCNB3|CDK1|BUB1|PLK1|GNAI1	orange
Gap junction	4	84	0.000637024	0.00889458	TUBB6|CDK1|PDGFD|GNAI1	orange
Protein processing in endoplasmic reticulum	5	153	0.000697614	0.00889458	RPN2|PDIA4|PDIA3|CANX|BCL2	orange
ECM-receptor interaction	3	83	0.0066219	0.0675434	LAMB1|HMMR|LAMA2	orange
Oocyte meiosis	3	99	0.0105592	0.0783555	PLK1|CDK1|BUB1	orange
Focal adhesion	4	189	0.0107547	0.0783555	LAMB1|LAMA2|PDGFD|BCL2	orange
Cytokine-cytokine receptor interaction	4	202	0.0133927	0.0853785	IL18|IFNAR1|CCR8L|IL1RAP	orange
Sphingolipid metabolism	2	45	0.0184527	0.0855809	UGT8|UGCG	orange
FoxO signaling pathway	3	123	0.0185536	0.0855809	CCNB3|PLK1|PLK4	orange
NOD-like receptor signaling pathway	3	124	0.0189426	0.0855809	IL18|IFNAR1|BCL2	orange
Apoptosis	3	127	0.0201367	0.0855809	LMNB2|LMNB1|BCL2	orange
Influenza A	3	135	0.0235199	0.0922704	IL18|IFNAR1|KPNA2	orange
Cellular senescence	3	143	0.0271926	0.0990589	CCNB3|CDK1|MYBL2	orange
Herpes simplex virus 1 infection	3	150	0.0306431	0.104186	IFNAR1|PDIA3|BCL2	orange
p53 signaling pathway	2	66	0.0366287	0.116754	CDK1|BCL2	orange
Riboflavin metabolism	1	8	0.0391688	0.117506	ENPP1	orange
Melanogenesis	2	91	0.0640985	0.174877	EDNRB|GNAI1	orange
Primary bile acid biosynthesis	1	15	0.0685793	0.174877	CYP7B1	orange
Pantothenate and CoA biosynthesis	1	15	0.0685793	0.174877	ENPP1	orange

## Sheet: Table S8
Table S8: Correlation analysis between candidate genes and body weight, breast muscle weight, and breast musclee percentage.
Gene		Body Weight	Breast Muscle Weight	Breast Muscle Percentage
NR4A3	cor	-0.405	-0.362	-0.347
	p-value	0.006	0.015	0.02
UGT8	cor	-0.744	-0.625	-0.063
	p-value	4.78119e-09	4.4194e-06	0.681936
HSPB9	cor	-0.367	-0.314	-0.357
	p-value	0.013	0.036	0.016
HTRA3	cor	-0.601	-0.469	0.092
	p-value	1.27005e-05	0.00116505	0.548123
STARD5	cor	0.072	0.149	0.246
	p-value	0.637	0.328	0.103
HSPH1	cor	-0.496	-0.46	-0.538
	p-value	0.000526339	0.00149121	0.000136543
NFKBIA	cor	-0.517	-0.418	-0.038
	p-value	0.000276739	0.00428959	0.802904
PIM1	cor	-0.019	0.075	0.166
	p-value	0.901	0.624	0.276
FABP1	cor	-0.545	-0.5	-0.54
	p-value	0.000108843	0.000465052	0.000129757
SLC2A4RG	cor	0.731	0.822	0.692
	p-value	1.16028e-08	4.38835e-12	1.41761e-07
MGP	cor	-0.683	-0.538	0.051
	p-value	2.41282e-07	0.000135894	0.739819
MEGF10	cor	-0.761	-0.719	-0.515
	p-value	1.32985e-09	2.58907e-08	0.000296565
HNMT	cor	-0.656	-0.523	0.074
	p-value	9.81434e-07	0.000229942	0.630796
VKORC1	cor	0.229	0.361	0.523
	p-value	0.130866	0.0146959	0.000224815
PENK	cor	-0.538	-0.462	-0.113
	p-value	0.000136471	0.00138678	0.461609
DNAJA4	cor	-0.494	-0.451	-0.486
	p-value	0.001	0.002	0.001
GPT2	cor	-0.844	-0.735	-0.269
	p-value	3.41873e-13	8.71714e-09	0.0744048
GLDN	cor	-0.789	-0.668	-0.118
	p-value	1.20437e-10	5.26416e-07	0.441975
NTN4L	cor	0.258	0.172	0.06
	p-value	0.086	0.259	0.694
CHAC1	cor	-0.295	-0.265	-0.232
	p-value	0.049	0.079	0.126
ATF3	cor	-0.362	-0.3	-0.352
	p-value	0.014	0.045	0.018
CCDC80	cor	-0.459	-0.408	0.041
	p-value	0.002	0.005	0.789
ENSGALG00010002378	cor	0.66	0.785	0.689
	p-value	8.3197e-07	1.66886e-10	1.66879e-07
ENSGALG00010024676	cor	0.236	0.215	0.094
	p-value	0.119	0.155	0.537
NR1D2	cor	-0.389	-0.271	-0.284
	p-value	0.008	0.071	0.059
TEAD4	cor	-0.414	-0.472	-0.259
	p-value	0.005	0.001	0.086
PDGFRL	cor	-0.562	-0.512	-0.045
	p-value	5.80325e-05	0.00032204	0.767392
THSD7B	cor	-0.252	-0.176	0.165
	p-value	0.095	0.246	0.28
C17orf58	cor	-0.567	-0.484	0.049
	p-value	4.8579e-05	0.000750537	0.746847
TM4SF1	cor	-0.453	-0.43	-0.037
	p-value	0.002	0.003	0.809
KIAA0408	cor	-0.553	-0.402	0.162
	p-value	8.20829e-05	0.00624645	0.286667
ENSGALG00010022243	cor	-0.046	0.082	0.106
	p-value	0.764	0.592	0.489
BHLHE40	cor	0.431	0.603	0.667
	p-value	0.00315258	1.15663e-05	5.59901e-07
FERMT3	cor	0.363	0.433	0.394
	p-value	0.014	0.003	0.007
NR1D1	cor	0.451	0.574	0.451
	p-value	0.00185315	3.71555e-05	0.00185737
CCSAP	cor	-0.33	-0.318	-0.414
	p-value	0.027	0.033	0.005
GYPC	cor	-0.382	-0.409	-0.153
	p-value	0.01	0.005	0.315
ENSGALG00010003777	cor	0.376	0.457	0.414
	p-value	0.011	0.002	0.005
CETP	cor	0.505	0.407	0.13
	p-value	0.00040762	0.0055583	0.395622
SHC4	cor	-0.335	-0.209	0.191
	p-value	0.024	0.168	0.208
MYOM2	cor	-0.595	-0.481	-0.199
	p-value	1.61387e-05	0.001	0.19
CCL21	cor	0.343	0.419	0.384
	p-value	0.021	0.004	0.009
ENSGALG00010027203	cor	-0.016	0.021	0.295
	p-value	0.914	0.891	0.049
CHCHD10	cor	0.499	0.573	0.478
	p-value	0.000485959	3.87444e-05	0.000890006
FKBP1B	cor	-0.734	-0.708	-0.685
	p-value	9.89144e-09	5.19552e-08	2.06855e-07
PAK1	cor	0.208	0.012	-0.213
	p-value	0.17	0.938	0.159
NABP1	cor	-0.206	-0.132	-0.118
	p-value	0.175	0.386	0.44
ENSGALG00010010234	cor	-0.187	-0.319	-0.398
	p-value	0.218	0.033	0.007
PROCR	cor	0.183	0.14	0.27
	p-value	0.228	0.361	0.073
YWHAH	cor	-0.544	-0.572	-0.629
	p-value	0.000113134	4.06263e-05	3.64705e-06
